# Supplementary material for: Oral health of 6–7 year-old children according to the Caries Assessment Spectrum and Treatment (CAST) index
Source: BMC Oral Health. 2019 Jan 17;19:20. doi: 10.1186/s12903-018-0709-x (PMC6337759; doi:10.1186/s12903-018-0709-x)
Supplement: Supplementary file 1 — Data sheet. (XLS 220 kb) [file 12903_2018_709_MOESM1_ESM.xls]

## Sheet: Data sheet
sn	District	notsupervise_check_child	hereditary_caries	plaque_caries	plaque_gum	sweet_caries	brush_nottoothpaste	fluoride_usefull	salt_mouthwash	lesssugar_preventcaries	brush_prevent_gum	father_education	mother_education	child_rotbehbirth	numberofchildren	m2	Family_number	m2_perperson	DI	CI	OHIS	dec_4ur	dec_5ur	per_6ur	dec_4lr	dec_5lr	per_6lr	dec_4ul	dec_5ul	per_6ul	dec_4ll	dec_5ll	per_6ll
1	2	3	4	2	5	4	4	1	4	1	1	4	6	1	1	69	3	23	0.333333	0	0.333333	2	2	0	2	2	0	5	3	0	0	0	0
2	2	2	4	1	1	4	4	1	3	1	1	6	6	2	2	133	4	33.25	0.333333	0	0.333333	0	0	0	2	4	0	0	0	0	2	0	0
3	2	1	4	1	1	4	4	1	4	1	1	6	3	2	2	137	4	34.25	0.5	0	0.5	2	0	0	2	2	10	8	2	10	2	4	0
4	2	1	3	2	5	3	3	2	3	2	2	7	6	2	2	75	4	18.75	0.666667	0	0.666667	0	0	10	0	0	10	0	0	10	0	0	10
5	2	3	2	5	5	3	2	1	3	1	1	7	6	1	2	94	4	23.5	0.166667	0	0.166667	0	0	10	0	0	10	0	0	10	0	0	0
6	2	4	4	2	5	3	4	2	4	2	1	6	5	1	2	106	4	26.5	0.5	0.333333	0.833333	0	0	0	0	0	0	0	0	0	0	0	0
7	2	2	2	5	5	3	2	3	2	1	2	7	3	1	3	150	5	30	0.5	0.166667	0.666667	0	0	0	0	0	0	0	0	0	0	0	0
8	2	3	3	2	1	4	4	1	4	2	1	7	4	2	2	100	4	25	0.5	0	0.5	2	3	10	2	2	0	8	0	0	2	6	0
9	2	2.54647	2	2	5	4	4	1	3	1	1	6	5	1	2	102	4	25.5	0.333333	0	0.333333	0	5	0	0	0	0	5	5	0	0	2	0
10	2	2	2	2	2	3	2	2	5	2	1	6	6	1	2	130	4	32.5	0.333333	0	0.333333	2	2	0	2	2	0	8	2	0	2	2	0
11	2	4	3	2	5	3	4	2	3	2	2	7	6	1	2	70	4	17.5	0.2	0	0.2	5	5	0	6	6	0	5	6	0	8	5	10
12	2	4	5	5	5	2	3	2	3	2	2	4	4	1	2	91.7898	4	22.9474	0.5	0	0.5	2	0	0	0	0	0	5	0	0	0	0	0
13	2	3	3	1	1	3	4	5	3	2	1	7	4	1	2	80	4	20	0	0	0	0	0	0	6	5	0	5	5	0	2	2	0
14	2	2	4	1	1	4	4	1	4	4	4	8	7	1	2	125	4	31.25	0.333333	0.166667	0.5	2	2	0	2	2	0	2	2	0	2	2	9
15	2	3	3	5	5	3	3	1	3	2	2	4	6	3	3	55	5	11	0	0	0	0	0	0	5	0	10	5	0	0	5	0	0
16	2	1	3	3	5	3	3	2	3	2	2	8	4	3	3	90	5	18	0.166667	0	0.166667	0	0	10	0	0	10	0	0	10	0	0	10
17	2	3	2	1	2	3	3	2	3	2	2	8	7	1	3	90	5	18	0	0	0	0	0	0	0	0	0	0	0	0	0	0	0
18	2	4	2	2	2	4	4	2	4	1	2	6	6	2	2	113	4	28.25	0.5	0	0.5	8	5	0	2	8	0	0	0	0	2	8	0
19	2	3	4	4	4	4	4	1	4	1	1	7	6	2	2	156	4	39	0	0	0	0	0	0	0	0	0	2	0	0	0	0	0
20	2	3	4	5	5	3	3	2	4	2	5	8	4	2	2	129	4	32.25	0.333333	0	0.333333	0	0	0	2	2	0	0	0	10	5	0	0
21	2	2	3	2	2	3	3	1	3	1	1	7	7	1	1	80	3	26.6667	0.333333	0	0.333333	0	0	0	0	0	0	0	0	0	0	5	0
22	2	3	2	2	2	3	3	2	3	2	1	6	6	2	2	100	4	25	0.333333	0	0.333333	0	0	0	5	0	0	0	0	0	5	0	0
23	2	2	3	2	2	4	4	2	3	2	2	6	6	1	2	100	4	25	0	0.166667	0.166667	0	0	0	0	2	0	0	0	0	0	0	0
24	2	3	3	5	5	3	3	2	3	2	2	7	5	2	2	115	4	28.75	0.333333	0	0.333333	8	0	0	2	2	0	0	0	0	2	2	0
25	2	3	3	3	3.79253	3	4	2	3	2	2	6	5	1	2	120	4	30	0.333333	0	0.333333	5	0	0	0	0	0	0	0	0	0	0	0
26	2	2	3	2	5	3	3	2	3	2	5	6	5	1	2	120	4	30	0	0	0	8	4	0	2	2	0	2	2	0	2	2	0
27	2	2	5	2	2	3	3	2	3	2	2	7	7	2	2	100	4	25	0.166667	0.166667	0.333333	2	2	0	2	2	0	2	0	0	0	0	0
28	2	4	2	5	5	3	3	2	3	2	2	4	6	1	1	75	3	25	0	0	0	5	0	10	0	0	10	0	0	10	0	0	0
29	2	2	2	1	5	3	4	2	3	1	2	6	6	1	1	150	3	50	0	0	0	0	0	0	2	5	0	5	0	0	5	5	0
30	2	2	3	5	5	5	2	5	3	2	2	6	6	1	1	127	3	42.3333	0.166667	0	0.166667	0	0	0	0	0	10	0	0	0	2	0	10
31	2	2	4	1	2	2	3	1	3	3	2	7	6	1	2	140	4	35	0.666667	0	0.666667	0	0	10	2	0	0	0	0	10	2	0	0
32	2	2	5	5	5	3	5	1	3	1	1	4	4	2	2	145	4	36.25	0.666667	0	0.666667	0	0	10	2	5	10	0	0	0	0	2	10
33	2	3	3	2	5	3	3	2	3	2	2	6	7	1	1	100	3	33.3333	0.166667	0	0.166667	0	0	0	4	4	0	5	0	0	4	4	0
34	2	2	4	5	5	3	2	2	4	2	1	5	6	1	2	120	4	30	0.333333	0	0.333333	2	0	0	2	2	0	8	2	0	2	2	0
35	2	2	4	2	2	4	4	1	3	1	2	4	7	2	2	97	4	24.25	0.166667	0	0.166667	0	2	10	2	0	10	0	0	10	5	0	10
36	2	2	3	3	2	3	3	2	3	2	2	7	6	2	2	104	4	26	0.5	0	0.5	2	2	1	2	2	1	0	0	10	8	2	1
37	2	2	3	1	1	1	3	1	3	3	1	4	4	1	2	80	4	20	0.5	0	0.5	0	0	0	0	0	0	0	0	0	0	0	0
38	2	2	3	5	5	4	4	1	3	2	2	7	4	1	2	70	4	17.5	0.666667	0	0.666667	0	0	0	2	2	0	5	5	0	5	5	0
39	2	3	3	1	1	4	4	1	3	1	1	6	6	1	2	70	4	17.5	0.333333	0	0.333333	0	2	0	2	2	0	0	5	0	5	2	0
40	2	2.25497	2	2	5	2	3	1	2	1	1	7	6	2	2	130	4	32.5	0.5	0	0.5	5	5	3	8	2	1	2	5	3	8	8	1
41	2	4	4	5	5	3	3	1	3	1	1	3	4	1	2	50	4	12.5	0.666667	0	0.666667	5	2	2	2	2	2	2	2	2	2	8	2
42	2	2	4	1	1	4	4	1	4	1	1	6	6	1	1	70	3	23.3333	0.5	0	0.5	2	0	10	2	5	10	5	0	10	0	0	10
43	2	4	3	5	5	3	3	2	3	2	2	7	6	1	1	140	3	46.6667	0.666667	0	0.666667	0	2	0	6	5	0	5	0	0	5	5	3
44	2	3	3	5	5	3	3	2	3	1	1	3	4	4	4	150	6	25	0	0	0	6	5	0	2	2	1	6	2	0	2	2	1
45	2	2.72289	3	2	2	3	3	2	3	2	2	7	5	1	1	114	3	38	0	0	0	0	4	0	4	4	0	0	0	0	5	4	0
46	2	1	3	5	5	4	4	2	3	2	2	4	6	1	2	120	4	30	0.166667	0	0.166667	5	0	10	5	5	10	5	5	10	5	4	10
47	2	1	3	2	2	3	3	2	2	1	1	7	4	1	1	116	3	38.6667	0.833333	0.333333	1.16667	6	5	0	6	6	4	6	4	0	6	8	4
48	2	2	5	2	2	2	3	1	2	1	2	4	4	1	1	52	3	17.3333	0	0.333333	0.333333	0	0	0	0	0	0	0	0	0	0	0	0
49	2	3	4	1	5	5	3	1	5	2	1	4	4	2	3	100	5	20	0.5	0	0.5	5	5	0	5	8	2	5	5	10	8	8	2
50	2	2	4	1	5	4	4	2	3	1	2	4	4	1	1	75	3	25	0	0	0	0	5	0	0	2	0	0	5	0	0	2	0
51	2	2	3	2	5	3	5	2	3	2	2	6	4	3	3	80	5	16	0.166667	0	0.166667	0	0	0	0	0	10	0	0	10	0	0	10
52	2	3	3	5	5	2	4	2	4	2	2	5	5	2	2	85	4	21.25	0	0	0	5	0	0	0	0	0	0	0	10	0	0	10
53	2	2	2	2	5	3	5	2	3	1	2	4	4	2	2	98	4	24.5	0.166667	0	0.166667	2	0	0	2	5	0	8	0	0	2	2	0
54	2	3	3	5	5	3	3	2	3	2	2	6	5	2	2	100	4	25	0.5	0	0.5	5	5	10	5	4	10	5	5	10	5	3	10
55	2	2.051	4	4	4	3	4	1	3	1	2	6	5	1	1	107	3	35.6667	1.16667	0	1.16667	0	0	0	0	0	0	0	0	0	2	2	0
56	2	2	5	2	2	4	3	2	3	2	2	7	6	1	1	108	3	36	1.16667	0	1.16667	0	5	0	5	0	0	5	5	0	4	4	9
57	2	3	4	1	2	4	4	1	4	2	1	4	6	1	2	140	4	35	0.333333	0	0.333333	0	0	0	2	2	0	0	0	0	0	2	0
58	2	3	4	1	1	4	4	1	4	2	1	6	5	1	1	115	3	38.3333	0.5	0	0.5	0	0	0	2	2	0	0	0	0	0	4	0
59	2	3.07364	2	5	5	3	4	5	3	2	2	6	6	1	2	172	4	43	1	0.166667	1.16667	2	2	0	0	5	0	2	2	0	8	2	0
60	2	2	3	5	5	3	3	2	3	2	2	6	5	1	2	99	4	24.75	0.666667	0	0.666667	5	5	0	8	2	0	2	8	0	8	2	0
61	2	4	3	2	1	4	4	1	4	1	1	4	4	2	2	110	4	27.5	1.5	0	1.5	8	8	0	2	8	2	2	0	0	8	2	2
62	2	3	3	5	5	2.91996	3.26887	2	3	2	2	6	4	1	1	100	3	33.3333	1.16667	0	1.16667	8	2	1	2	2	1	2	2	1	2	2	1
63	2	3	3	5	5	3	3	2	2	2	2	6	5	1	1	82	3	27.3333	0.333333	0	0.333333	0	0	10	5	0	10	2	2	10	0	0	10
64	2	3	3	2	2	2	3	2	3	2	2	5	6	1	2	110	4	27.5	0.5	0	0.5	2	5	0	0	0	0	5	5	0	0	0	0
65	2	3	3	5	5	2	3	1	3	2	2	8	6	2	2	100	4	25	0.5	0	0.5	0	0	0	5	0	0	0	0	0	0	0	0
66	2	1	3	1	1	3	3	2	3	2	2	8	4	2	3	155	5	31	0.166667	0	0.166667	2	5	0	0	0	0	5	5	0	0	5	0
67	2	3	2	2	2	3	2	2	3	2	1	4	4	2	2	127	4	31.75	0	0	0	0	0	0	2	0	0	0	5	0	3	3	0
68	2	3	4	2	2	3	3	2	3	2	2	4	4	2	2	120	4	30	0.833333	0	0.833333	0	0	10	2	2	0	5	0	10	2	2	0
69	2	1	3	1	1	4	3	2	3	1	1	6	6	1	1	90	3	30	0.5	0	0.5	5	0	0	2	0	0	2	0	0	0	0	0
70	2	2	5	5	5	3	4	2	3	2	1	4	5	1	2	100	4	25	0.5	0	0.5	0	5	10	6	6	0	0	0	0	8	6	0
71	2	2.0961	3	2	2	4	4	1	3	1	1	7	6	1	1	111	3	37	0.333333	0	0.333333	0	4	10	2	2	10	0	5	10	2	2	10
72	2	2	2	2	2	3	3	1	3	2	2	6	4	2	2	80	4	20	0	0	0	2	2	10	5	5	0	5	4	10	0	5	0
73	2	3	5	1	2	3	3	2	3	2	2	6	7	1	1	100	3	33.3333	0.166667	0	0.166667	0	2	0	2	2	10	0	2	0	2	2	10
74	2	4	5	5	5	#NULL!	3.45176	3	3	2	2	5	4	2	2	100	4.00183	24.9886	1.2	0	1.2	5	5	0	5	8	0	5	5	0	6	8	3
75	2	2	3	3	3	3	3	2	3	2	1	6	6	3	2	110	4	27.5	0.166667	0	0.166667	5	5	10	0	4	0	0	0	0	0	0	0
76	2	1	3	2	5	2	4	1	3	2	1	7	6	2	2	87	4	21.75	0	0	0	0	0	10	5	0	10	0	0	10	0	0	10
77	2	3	4	5	5	3	3	5	3	2	1	6	6	1	1	75	3	25	1.2	0	1.2	0	0	0	0	2	0	0	0	0	0	2	0
78	2	3	3	1	1	1	4	1	4	2	1	8	6	1	2	90	4	22.5	0.5	0.333333	0.833333	5	0	0	0	0	0	0	0	0	0	0	0
79	2	3	3	2	2	3	3	1	3	1	1	4	5	2	2	100	4	25	0.8	0	0.8	0	0	0	5	4	0	0	0	0	2	0	0
80	2	2	2	1	1	4	4	1	4	1	1	6	6	1	2	80	4	20	0.4	0	0.4	2	2	1	2	5	1	2	2	1	8	2	1
81	2	3	4	5	5	3	3	2	3	2	2	4	6	1	1	99	3	33	0.333333	0	0.333333	5	0	0	0	2	0	0	2	0	0	2	0
82	2	1	3	1	1	4	2	2	3	2	1	8	8	1	1	93	3	31	0	0	0	0	0	0	0	0	0	0	0	0	0	0	0
83	2	3	4	5	5	3	3	2	2	2	2	6	6	1	2	94	4	23.5	0.333333	0	0.333333	0	0	5	0	0	0	0	0	0	0	0	0
84	2	1	3	5	5	3	5	2	5	2	2	8	7	1	2	85	4	21.25	0.833333	0	0.833333	5	0	0	2	2	0	5	0	0	2	2	0
85	2	2	2	2	2	3	3	2	3	2	2	4	6	1	2	80	4	20	1	0	1	5	5	0	2	0	0	5	3	0	2	0	0
86	2	2	3	2	3	3	4	1	4	2	2	7	6	2	2	90	4	22.5	0.166667	0	0.166667	0	0	0	5	0	10	4	5	0	5	0	10
87	2	2	3	5	5	4	5	2	3	2	1	4	4	2	2	77	4	19.25	0.833333	0	0.833333	4	5	0	5	5	0	5	3	0	5	5	0
88	2	3	2	2	3	3	3	2	3	1	1	7	7	1	2	96	4	24	0.333333	0	0.333333	2	0	0	2	2	10	2	0	0	0	4	10
89	2	3	3	2	2	3	4	1	3	2	2	4	4	1	1	64	3	21.3333	0	0	0	0	0	0	0	0	0	0	0	0	0	0	0
90	2	6	5	5	5	1	5	5	2	2	2	6	3	1	1	130	3	43.3333	0.833333	0.5	1.33333	2	5	0	6	5	0	5	5	0	6	6	0
91	2	3	5	5	5	2	2	2	3	1	2	6	6	1	1	50	3	16.6667	0.5	0	0.5	5	1	0	0	1	0	0	1	0	0	0	0
92	2	3	5	5	5	2	2	5	5	5	2	4	6	1	1	70	3	23.3333	1	0	1	5	5	0	0	3	0	5	4	0	0	5	0
93	2	3	3	5	5	2	5	5	5	2	5	8	6	1	1	100	3	33.3333	0.333333	0	0.333333	2	2	0	2	2	0	2	2	0	2	2	10
94	2	3	5	5	2	3	5	2	5	2	2	6	5	2	3	90	5	18	0.166667	0	0.166667	5	2	0	2	2	3	5	2	0	2	2	3
95	2	2	2	2	3	3	5	2	5	2	2	7	6	2	2	100	4	25	0.833333	0	0.833333	2	5	10	2	2	0	2	0	10	2	2	0
96	2	2	4	1	2	4	5	1	2	1	1	7	4	1	1	108	3	36	0.166667	0	0.166667	2	2	0	2	2	0	2	5	0	2	0	0
97	2	3	5	5	2	3	5	2	2	5	2	6	5	1	1	80	3	26.6667	0.666667	0	0.666667	2	0	0	2	2	0	2	2	0	2	2	0
98	2	3	5	3	2	3	5	2	2	2	2	4	5	1	1	100	3	33.3333	0.5	0	0.5	2	2	0	5	6	3	2	2	3	5	5	9
99	2	1	3	2	2.11412	4	4	1	4	1	1	5	5	1	1	75	3	25	1.16667	0	1.16667	2	0	0	5	2	0	5	5	0	2	2	0
100	2	2	5	2	2.83799	3	2	3	3	1	2	6	4	1	1	110	3	36.6667	0.5	0	0.5	0	0	0	0	3	0	0	0	0	0	5	0
101	2	3	3	2	5	3	3	2	3	2	2	6	5	2	2	84	4	21	0.833333	0	0.833333	0	0	0	2	2	0	5	5	0	2	0	0
102	2	1	5	2	1	3	4	2	3	2	2	4	3	2	2	100	4	25	1	0	1	0	0	0	3	0	0	0	0	0	5	5	0
103	2	2	5	2	5	3	3	5	3	2	2	4	4	3	3	98	5	19.6	1.4	0	1.4	0	0	0	5	0	0	2	0	0	5	0	0
104	2	3	5	5	5	5	2	2	5	2	2	4	4	2	2	103	4	25.75	0	0	0	5	5	1	6	0	1	0	0	10	6	0	1
105	2	4	5	5	5	2	5	2	5	2	2	6	7	1	1	120	3	40	0.333333	0	0.333333	5	5	10	0	2	10	4	4	10	5	0	10
106	2	2.19775	3	5	5	3	4	2	4	1	2	7	6	1	1	100	3	33.3333	0.666667	0	0.666667	2	2	0	2	2	0	2	2	0	2	2	0
107	2	2	3	1	1	4	4	1	3	2	1	4	4	1	2	100	4	25	0.833333	0	0.833333	5	5	0	5	5	0	0	5	3	5	5	0
108	2	3	4	5	5	3	5	2	5	2	2	6	6	2	2	100	4	25	0	0	0	6	2	10	8	2	0	2	6	0	2	2	0
109	2	4	5	2	2	3	5	2	5	2	2	8	4	2	2	90	4	22.5	0.166667	0	0.166667	6	6	0	0	5	3	6	8	0	5	0	3
110	3	2	3	5	5	5	3.35728	2	4	2	2	5	5	1	2	102	4	25.5	0	0	0	0	0	0	5	0	0	0	0	0	4	4	0
111	3	2	5	5	5	3	3	1	2	1	1	6	5	1	1	104	3	34.6667	0.5	0	0.5	5	5	0	8	5	0	5	5	0	8	6	0
112	3	1.55244	3	2	2	1	3	2	4	2	2	5	4	2	2	93	4	23.25	0.5	0.166667	0.666667	5	5	0	5	6	2	5	5	0	5	2	2
113	3	2	4	2	2	4	4	1	4	2	2	6	1	1	1	30	3	10	0	0	0	5	0	0	0	0	0	5	0	0	2	0	0
114	3	3	3	2	2	3	3	2	3	2	2	3	4	1	2	90	4	22.5	0.166667	0	0.166667	5	5	10	5	0	10	2	5	10	0	0	10
115	3	3	5	1	2	3	1	2	3	1	1	4	4	2	2	50	4	12.5	0.5	0	0.5	5	5	0	0	0	0	0	5	0	0	0	0
116	3	3	4	5	5	2	3	5	4	1	2	3	3	1	1	84	3	28	0.666667	0	0.666667	0	2	0	2	5	0	0	2	0	2	2	0
117	3	3	4	2	2	2	4	1	2	1	1	2	2	1	2	45	4	11.25	0.166667	0	0.166667	5	5	10	6	5	0	5	0	10	6	5	0
118	3	2.33633	3	3	2.9279	2.92962	3.19956	2	3	2	1	5	5	1	2	92	4	23	0	0	0	5	5	0	5	5	0	5	5	0	5	5	0
119	3	2	3	2	2	3	3	2	2	2	2	5	5	1	1	60	3	20	0.166667	0	0.166667	0	0	0	6	5	0	0	0	0	6	0	0
120	3	3	4	2	2	2	3	1	4	1	1	4	4	1	1	55	3	18.3333	0.166667	0	0.166667	6	5	0	6	5	10	6	5	10	5	5	10
121	3	2	5	5	5	5	5	5	5	5	2	7	6	2	2	600	4	150	0.333333	0	0.333333	5	2	0	2	4	10	2	0	0	2	4	10
122	3	3	3	5	5	3	3	1	3	1	1	4	6	2	2	90	4	22.5	0.833333	0	0.833333	6	6	0	6	6	0	6	6	0	6	7	0
123	3	5	3	2	5	3	3	1	3	1	1	3	4	1	1	83	3	27.6667	0.4	0	0.4	6	6	0	6	6	0	6	6	0	6	6	0
124	3	3	4	1	1	4	2	1	4	1	1	5	5	2	3	80	5	16	0	0	0	0	0	0	0	0	0	8	0	0	0	0	0
125	3	2	3	2	2	4	3	2	3	3	1	4	4	1	1	78	3	26	0.333333	0	0.333333	5	5	0	5	0	0	5	6	0	5	5	0
126	3	3	3	3	3.32865	2.98435	3.4973	2	3	2	2	6	5	1	2	87	4	21.75	0.166667	0	0.166667	6	5	0	5	6	0	6	5	0	5	5	0
127	3	2	3	2	5	3	3	1	5	2	2	4	4	4	5	40	7	5.71429	0.166667	0	0.166667	6	5	0	6	6	0	6	5	10	6	6	0
128	3	4	3	2	2	4	3	2	3	2	2	3	4	1	1	56	3	18.6667	0.333333	0	0.333333	2	2	0	8	2	10	2	2	0	2	2	0
129	3	1	5	1	1	4	1	1	3	1	1	2	3	2	2	18	4	4.5	0	0	0	5	5	0	0	0	0	5	0	0	5	5	0
130	3	3	4	1	1	4	3	2	3	2	1	6	6	1	2	119	4	29.75	0.5	0	0.5	0	0	0	0	0	0	0	5	0	0	5	0
131	3	3	3	2	2	3	3	2	4	2	2	6	6	2	3	70	5	14	0.333333	0	0.333333	2	2	10	2	2	10	0	0	10	2	2	10
132	3	3	3	3	1	3	3	1	3	2	2	6	4	1	1	50	3	16.6667	0.666667	0	0.666667	0	0	0	0	0	0	5	5	0	0	0	0
133	3	3	3	2	5	3	3	2	3	1	2	4	6	1	1	120	3	40	0	0	0	0	3	10	4	4	10	0	0	10	4	4	10
134	3	5	5	5	5	3	3	5	2	3	5	2	1	2	3	78	5	15.6	0.5	0	0.5	5	5	5	6	8	5	8	5	5	6	6	5
135	3	3	3	2	2	3	2	2	3	1	2	6	5	1	2	75	4	18.75	0.5	0	0.5	0	0	0	8	2	0	5	5	0	8	2	1
136	3	4	3	2	1	5	3	2	3	2	1	3	4	1	2	46	4	11.5	0.5	0	0.5	6	6	0	8	6	0	6	5	0	8	8	0
137	3	3	1	5	2	3	3	2	3	2	2	6	6	2	3	102	5	20.4	0.6	0	0.6	6	5	10	6	6	0	6	5	10	6	6	0
138	3	2	3	2	2	2	3	2	3	2	2	7	6	1	1	240	3	80	0.5	0	0.5	2	0	0	6	4	10	2	8	0	5	2	0
139	3	3	3	2	2.92339	2	5	2	3	2	1	5	5	2	2	111	4	27.75	0.333333	0	0.333333	0	2	0	4	4	0	2	2	0	5	5	0
140	3	2	3	2	5	3	3	2	3	1	2	7	5	2	2	130	4	32.5	0	0	0	2	2	1	2	8	1	8	8	1	2	8	1
141	3	3	3	5	5	3	3	1	3	2	1	7	6	2	2	220	4	55	0.833333	0	0.833333	0	0	10	0	0	0	0	0	10	2	0	0
142	3	1	4	4	4	4	4	1	3	2	2	6	6	1	1	117	3	39	0.333333	0.5	0.833333	0	0	0	0	0	0	0	0	0	0	0	0
143	3	2	3	2	5	3	4	1	3	1	1	7	6	1	1	130	3	43.3333	0.666667	0	0.666667	2	2	0	2	2	0	2	2	0	2	2	0
144	3	3	5	1	2	2	3	1	3	1	1	7	4	1	1	367	3	122.333	0.5	0	0.5	0	5	3	2	2	0	0	2	3	2	2	0
145	3	3	4	5	5	4	4	2	3	1	2	5	4	2	2	250	4	62.5	0	0	0	0	0	0	0	0	0	0	0	0	0	0	0
146	3	2	3	1	1	4	2	1	3	1	1	6	6	1	1	101	3	33.6667	0.833333	0	0.833333	5	0	3	5	2	3	4	5	0	2	2	3
147	3	2	3	3	3.10457	3	3	1	3	1	1	5	7	1	1	90	3	30	0.333333	0	0.333333	5	5	0	5	5	3	5	5	0	5	5	3
148	3	2	4	1	1	1	4	1	4	1	1	8	4	2	2	250	4	62.5	0	0.333333	0.333333	0	0	0	0	0	0	0	0	0	0	0	0
149	3	3	3	2	2	2	2	2	3	2	2	5	5	2	2	76	4	19	0	0	0	0	0	0	3	0	0	0	0	0	0	3	0
150	3	2	4	1	2	3	3	1	3	1	1	6	6	1	3	90	5	18	0.166667	0	0.166667	0	0	0	2	0	0	2	0	10	0	0	0
151	3	2.39664	5	5	5	4	3	2	4	1	1	7	6	1	2	140	4	35	0.5	0	0.5	5	2	10	2	2	1	2	0	10	2	2	0
152	3	3	3	1	1	4	4	1	3	1	1	6	6	1	1	60	3	20	0.666667	0	0.666667	2	2	1	2	2	1	2	2	1	2	2	1
153	3	1	3	5	2	5	3	2	3	2	1	5	4	1	1	95	3	31.6667	0.333333	0.166667	0.5	0	0	0	5	5	3	5	3	0	4	3	3
154	3	2	4	1	1	4	4	1	4	1	1	6	5	1	2	102	4	25.5	0.333333	0	0.333333	2	2	3	2	2	4	2	2	3	2	2	4
155	3	3	3	2	2	1	4	1	1	1	1	5	5	2	2	78	4	19.5	0.333333	0.166667	0.5	0	0	0	0	0	0	0	0	0	0	0	0
156	3	3	3	2	5	3	3	1	3	1	1	8	6	2	2	118	4	29.5	0	0	0	0	0	0	0	0	0	0	0	0	0	0	0
157	3	2	3	2	2	2	3	1	3	2	1	6	7	1	1	94	3	31.3333	1.16667	0.5	1.66667	0	3	0	0	0	0	0	3	0	0	0	0
158	3	3	5	5	5	3	5	5	3	2	2	4	4	1	1	118	3	39.3333	0	0	0	0	3	3	0	3	3	0	3	3	5	3	3
159	3	3	3	2	2	3	2	2	3	2	2	6	6	1	1	102	3	34	0	0	0	8	0	10	0	0	0	8	2	10	0	5	0
160	3	2.22372	2	5	5	2	2.82547	2	3	2	2	3	2	1	1	66	3	22	0.333333	0	0.333333	5	5	0	6	5	5	5	5	0	6	5	5
161	3	3	5	5	5	5	3	2	3	2	2	3	1	3	3	12	5	2.4	0.666667	0	0.666667	3	5	0	6	0	0	3	5	0	6	0	0
162	3	1	2	2	1	3	5	5	1	1	1	3	4	2	3	55	5	11	0.833333	0.166667	1	0	5	0	5	5	0	0	5	0	5	6	0
163	3	3	3	2	5	3	4	1	4	2	2	3	4	2	2	40	4	10	0	0	0	5	5	10	6	0	10	5	5	10	5	5	10
164	3	3	3	2	5	4	4	1	2	1	2	4	3	2	2	70	4	17.5	0.5	0	0.5	0	0	1	2	0	1	0	2	1	0	2	1
165	3	2	3	2	2	2	3	2	3	2	2	4	6	1	1	65	3	21.6667	0	0	0	0	5	0	2	2	0	5	0	0	2	0	0
166	3	2	3	2	2	3	3	1	1	1	1	4	4	1	1	50	3	16.6667	0.5	0	0.5	0	2	3	5	5	5	0	2	3	5	6	4
167	3	4	5	5	5	3	5	2	3	2	5	4	3	3	3	14	5	2.8	0.333333	0	0.333333	0	4	0	6	5	0	6	5	0	2	2	0
168	3	2	2	5	5	3	3	5	3	1	2	5	5	1	2	107	4	26.75	0.666667	0	0.666667	0	0	0	0	3	0	0	0	0	0	3	0
169	3	2	2	5	5	3	3	5	3	1	2	3	4	1	1	12	3	4	0.666667	0	0.666667	0	3	10	6	5	10	0	3	10	5	5	10
170	3	2	4	2	2.35549	2.75443	3.289	2	3	1	1	4	4	1	2	40	4	10	0.666667	0	0.666667	5	5	3	8	8	3	5	5	3	6	6	3
171	3	2	5	5	2	4	4	1	3	2	2	6	5	2	3	112	5	22.4	0.5	0	0.5	8	0	10	5	6	0	6	6	10	6	5	0
172	3	2	5	2	5	3	3	2	3	2	2	1	3	1	1	12	3	4	0.666667	0	0.666667	5	0	0	0	5	10	5	4	0	5	5	10
173	3	3	5	5	5	2	3	2	3	3	5	5	4	1	1	100	3	33.3333	0	0	0	0	0	10	0	0	10	0	0	0	0	0	0
174	3	2	5	5	2	3	3	1	3	1	2	5	5	1	2	97	4	24.25	0.333333	0	0.333333	5	4	0	5	5	0	6	5	0	5	8	0
175	3	2	5	5	2	3	3	1	3	1	2	6	5	2	3	112	5	22.4	0.5	0.166667	0.666667	5	0	10	5	5	0	6	5	0	5	5	0
176	3	3	3	2	2	4	3	1	3	1	1	8	6	1	3	86	5	17.2	0.5	0	0.5	0	0	0	0	0	0	0	0	0	0	0	0
177	3	3	5	5	2	3	5	1	2	1	2	7	7	2	2	79	4	19.75	0.5	0	0.5	0	0	10	0	4	10	0	0	10	0	0	10
178	3	4	3	5	5	2	4	2	3	2	2	6	6	1	1	180	3	60	0.833333	0	0.833333	0	0	0	2	2	0	0	0	0	0	0	0
179	3	4	2	1	1	3	2	1	3	1	1	5	5	1	2	68	4	17	0	0	0	5	0	10	2	2	10	5	0	10	6	2	10
180	3	3	3	1	2	3	3	1	3	2	2	4	4	2	2	100	4	25	0.333333	0	0.333333	0	0	0	0	0	0	0	0	0	0	0	0
181	3	4	4	1	1	4	4	1	4	1	1	4	6	1	1	250	3	83.3333	0.5	0	0.5	0	0	1	0	0	1	0	0	10	0	0	1
182	3	3	3	2	3	3	3.25371	2	3	2	2	6	6	2	3	130	5	26	1.16667	0	1.16667	5	5	10	5	5	10	4	5	10	2	5	10
183	3	3	4	5	5	4	4	1	4	1	1	4	6	1	1	100	3	33.3333	0.5	0	0.5	4	0	0	3	5	0	0	5	3	5	5	0
184	3	1	3	2	2	4	3	2	3	2	2	6	6	1	1	80	3	26.6667	0	0	0	2	2	0	3	0	1	2	0	0	0	0	1
185	3	3	5	5	5	4	3.60895	2	3	2	2	5	4	1	2	93	4	23.25	0	0	0	2	2	0	2	2	0	2	2	0	2	2	0
186	3	1	3	5	5	3	3	2	3	2	2	4	4	3	3	69	5	13.8	0.5	0	0.5	6	6	10	6	6	10	6	6	10	6	6	10
187	3	2	3	2	2	3	3	2	3	2	2	6	4	1	2	63	4	15.75	0.166667	0	0.166667	0	0	10	5	4	0	0	0	10	5	5	0
188	3	4	4	4	3.35272	2	1	5	5	2	2	2	2	1	1	12	3	4	1	0	1	6	0	10	6	5	10	6	5	10	5	5	0
189	3	2	5	1	5	5	5	2	5	2	2	6	6	1	1	40	3	13.3333	0.166667	0	0.166667	8	2	0	8	2	0	2	2	0	2	2	0
190	3	2	5	2	2	5	5	5	5	5	5	7	5	2	2	125	4	31.25	0.666667	0	0.666667	0	0	0	2	2	0	0	0	0	5	2	0
191	3	3	3	5	5	2	3	2	3	2	2	7	7	1	1	140	3	46.6667	0.833333	0.666667	1.5	0	0	10	0	2	0	0	0	10	0	6	0
192	3	2	4	2	5	3	4	1	3	2	1	4	4	1	2	120	4	30	0	0	0	0	0	10	0	0	0	0	0	10	5	0	0
193	3	2	2	2	2	4	4	2	3	2	2	5	6	1	1	50	3	16.6667	0.333333	0	0.333333	0	0	0	4	4	0	5	0	0	4	5	0
194	3	4	4	5	5	4	2	1	3	1	1	8	7	1	2	100	4	25	0.333333	0	0.333333	0	0	10	3	3	0	0	0	10	0	3	0
195	3	2	2	2	2	3	3	2	3	2	2	7	7	2	2	111	4	27.75	0.333333	0.166667	0.5	0	3	10	5	5	10	0	3	10	5	0	10
196	3	1	4	1	3	4	2	1	4	1	1	7	5	2	2	103	4	25.75	0.333333	0.166667	0.5	0	0	0	2	0	0	0	0	0	2	2	0
197	3	2	3	2	2	3	3	2	3	2	1	7	6	1	1	100	3	33.3333	0.166667	0.166667	0.333333	5	5	0	5	0	0	5	0	0	5	5	0
198	3	2	4	5	5	4	4	1	4	1	1	4	4	1	1	100	3	33.3333	0.166667	0	0.166667	0	5	0	8	8	0	0	5	0	5	8	0
199	3	3	3	2	2	4	4	2	3	1	2	4	6	1	2	80	4	20	0	0	0	0	0	0	0	0	0	5	5	0	0	0	0
200	3	1	5	2	5	4	4	2	4	1	2	6	5	1	2	90	4	22.5	0.666667	0	0.666667	5	5	0	0	4	0	5	0	0	0	2	0
201	3	3	3	5	5	3	3	1	3	1	1	6	6	1	1	126	3	42	0.166667	0	0.166667	0	5	0	0	5	2	2	5	0	0	2	2
202	3	3	3	5	4.64816	2	3	2	3	1	1	8	6	1	2	67	4	16.75	0.166667	0	0.166667	5	0	10	2	2	10	2	2	10	2	2	10
203	3	2	3	5	5	4	4	1	4	1	1	7	6	1	1	103	3	34.3333	0.666667	0	0.666667	0	0	10	5	2	0	5	0	10	2	4	0
204	3	3	3	2	2	2	3	2	3	1	2	6	6	2	2	100	4	25	0.333333	0	0.333333	5	5	0	0	0	0	0	5	0	0	0	0
205	3	1	2	2	2	3	4	2	3	1	2	7	6	1	2	175	4	43.75	0.666667	0	0.666667	5	5	0	5	5	0	5	5	0	5	5	0
206	3	2	2	1	5	4	4	1	3	1	1	4	6	2	2	82	4	20.5	0	0	0	2	2	10	2	2	10	2	0	10	5	5	10
207	3	2	3	2	2	3	2	1	3	2	2	6	7	1	2	120	4	30	0.333333	0	0.333333	5	5	0	0	0	0	5	5	0	0	0	0
208	3	3	2	2	2	3	4	1	3	1	1	6	6	1	1	85	3	28.3333	0.833333	0.166667	1	0	0	0	0	0	0	0	0	0	0	0	0
209	3	3	4	1	1	4	4	1	4	1	1	6	6	2	2	115	4	28.75	0.333333	0.5	0.833333	2	4	0	2	3	0	4	5	0	3	3	0
210	3	3	3	1	1	4	3	1	4	1	1	6	7	2	2	130	4	32.5	0	0	0	0	0	0	5	0	0	5	0	0	5	0	0
211	3	2	3	2	5	4	3	2	3	1	1	7	6	1	1	145	3	48.3333	0.333333	0.333333	0.666667	2	0	0	0	0	0	5	0	0	0	0	0
212	3	3	3	1	5	3	4	2	4	2	2	5	6	1	1	50	3	16.6667	0	0	0	0	0	0	2	0	0	0	0	0	0	0	0
213	3	2	4	2	5	4	3	1	4	1	2	4	6	1	1	120	3	40	0	0	0	0	0	10	0	0	0	0	0	10	0	0	0
214	3	2	5	5	5	5	5	2	3	2	2	7	5	1	1	80	3	26.6667	0	0	0	0	0	10	0	1	0	0	0	10	0	1	0
215	3	2	3	5	5	5	3	2	3	3	5	6	4	1	1	120	3	40	1.16667	0	1.16667	2	2	0	2	2	0	8	2	0	2	6	0
216	3	4	2	2	5	3	2	2	3	2	1	7	6	2	2	110	4	27.5	0.333333	0	0.333333	8	5	0	2	4	0	2	2	0	5	5	0
217	3	1	3	2	2	3	3	1	3	1	1	4	6	1	1	70	3	23.3333	0.666667	0	0.666667	5	5	0	0	0	5	6	5	0	5	0	0
218	3	2	3	2	2	3	3	2	3	2	2	6	6	1	1	85	3	28.3333	0	0.166667	0.166667	0	2	0	5	0	0	0	5	0	0	0	0
219	3	2	3	2	2	2	4	1	3	1	1	8	6	1	2	85	4	21.25	0	0	0	0	0	0	0	0	0	0	0	0	0	0	0
220	7	3	2	5	5	2	3	1	2	2	1	7	7	1	2	135	4	33.75	0	0	0	0	0	10	0	0	10	0	0	10	0	0	10
221	7	1	3	2	3	4	4	1	4	1	2	4	5	1	2	109	4	27.25	0.6	0	0.6	0	0	0	2	2	0	0	0	0	0	2	0
222	7	2	3	2	5	2	3	2	3	1	1	6	5	1	1	100	3	33.3333	0.2	0	0.2	5	5	0	0	2	0	5	5	0	0	4	0
223	7	3	3	2	1	2	2	1	3	2	1	6	6	2	2	100	4	25	0.666667	0	0.666667	5	5	0	2	5	2	0	0	2	2	0	2
224	7	3	3	2	2	3	3	2	3	2	1	6	6	1	2	120	4	30	0.833333	0	0.833333	0	5	0	2	5	0	0	0	0	2	5	0
225	7	3	1	2	2	2	3	1	3	2	1	6	7	1	2	65	4	16.25	0.5	0	0.5	0	0	0	5	5	0	5	0	0	0	5	0
226	7	3	1	2	2	2	3	1	3	2	1	6	7	1	1	65	3	21.6667	0	0	0	8	0	0	0	0	0	8	0	0	5	5	0
227	7	1	2	2	5	4	3	1	3	2	1	4	4	1	1	100	3	33.3333	0.5	0	0.5	0	0	10	0	2	10	0	0	10	0	0	10
228	7	1	3	2	2	3	3	2	3	2	2	4	4	2	2	100	4	25	0.6	0	0.6	3	0	10	2	2	10	2	2	10	2	2	10
229	7	3	4	5	5	3	4	1	3	2	2	6	6	1	1	115	3	38.3333	0.6	0	0.6	2	5	10	2	5	10	5	4	10	5	5	10
230	7	4	3	5	5	2	5	5	5	2	2	4	5	2	2	110	4	27.5	0.2	0.333333	0.533333	0	0	10	0	0	10	0	0	10	0	0	10
231	7	3	3	3	3.88443	3.14704	3.28393	2	3	2	2	5	5	2	2	85	4	21.25	0.5	0.166667	0.666667	2	0	0	4	2	0	2	0	0	6	2	0
232	7	2	3	1	5	1	5	2	3	1	1	3	4	1	1	100	3	33.3333	0.333333	0.5	0.833333	0	0	0	0	0	0	0	0	0	0	0	0
233	7	2	3	5	5	3	3	2	3	1	2	7	6	1	1	88	3	29.3333	1	0	1	5	4	10	5	5	3	0	4	10	5	5	0
234	7	1	4	1	1	1	4	1	4	3	1	7	6	1	2	114	4	28.5	0	0	0	0	0	10	0	0	10	0	0	10	0	0	10
235	7	3	3	2	5	3	4	1	3	2	2	8	6	1	2	65	4	16.25	0.4	0	0.4	0	0	10	0	0	10	0	0	10	0	0	0
236	7	2.0594	3	5	5	1	3	1	2	2	1	5	5	2	2	88	4	22	1	0	1	2	0	0	2	0	3	2	2	0	2	0	3
237	7	1	3	2	2	2	3	2	3	2	2	5	6	1	1	40	3	13.3333	0.5	0.333333	0.833333	0	0	0	0	0	0	0	0	0	0	0	0
238	7	2.73077	5	2	2	4	4	1	3	1	1	6	6	2	2	110	4	27.5	0	0	0	0	0	10	0	0	10	0	0	10	0	0	10
239	7	3	2	1	1	3	2.96566	2	3	2	2	7	6	3	3	92	5	18.4	0.5	0	0.5	0	2	0	0	0	1	2	5	0	0	2	1
240	7	3	5	2	2	3	3	2	3	2	2	4	4	2	2	48	4	12	0	0	0	5	0	10	5	4	10	5	0	10	5	5	10
241	7	4	5	2	5	5	5	2	5	2	2	8	8	2	2	110	4	27.5	0.333333	0	0.333333	0	0	0	0	0	10	0	0	0	0	0	10
242	7	4	3	5	5	3	3	2	3	1	1	5	6	1	1	75	3	25	0.166667	0	0.166667	0	0	10	2	0	10	0	0	10	0	0	10
243	7	2	3	2	2	1	2	1	3	1	1	7	4	1	1	100	3	33.3333	0.4	0	0.4	4	0	10	2	0	10	2	0	10	2	0	10
244	7	2	3	2	2	4	3	5	3	2	2	8	4	1	2	92	4	23	1	0	1	2	2	0	8	2	0	8	2	0	2	2	0
245	7	2	3	1	2	3	4	1	4	1	1	6	5	1	2	92	4	23	0.833333	0	0.833333	2	2	0	2	2	3	0	0	0	0	0	0
246	7	3	3	5	5	3	4	1	3	1	1	3	4	1	1	75	3	25	0.166667	0	0.166667	2	2	0	5	5	0	5	0	10	2	2	0
247	7	1	4	2	2	4	4	1	3	1	1	2	3	1	1	12	3	4	0.333333	0	0.333333	0	0	0	6	5	0	5	5	0	5	5	4
248	7	2	4	4	4	4	4	1	4	1	1	3	4	1	1	12	3	4	0.333333	0	0.333333	0	5	0	4	4	0	0	3	0	3	5	0
249	7	1	3	1	1	4	3	1	3	1	1	6	6	1	1	42	3	14	0	0.333333	0.333333	2	2	0	2	2	10	2	2	0	2	2	10
250	7	2	3	3	2.87107	3	3	2	3	2	2	4	6	1	1	79	3	26.3333	0	0	0	0	0	0	2	2	0	0	0	0	0	2	0
251	7	1	4	5	5	1	4	1	4	1	1	4	4	1	1	92	3	30.6667	0	0.333333	0.333333	0	0	10	2	2	10	0	0	10	2	2	0
252	7	3	3	1	2	4	3	1	3	1	1	4	6	1	1	70	3	23.3333	0.333333	0	0.333333	8	2	0	0	2	3	0	8	0	0	2	5
253	7	1	3	5	5	4	4	1	4	1	1	6	5	1	1	210	3	70	0.333333	0.333333	0.666667	0	0	0	0	0	0	0	0	0	0	0	0
254	7	2	4	5	5	4	5	1	3	1	2	4	6	2	2	94	4	23.5	0	0	0	5	0	0	0	0	0	0	5	0	0	0	0
255	7	3	3	3	3.79047	3.1372	3	2	3	2	2	5	5	1	2	99	4	24.75	0.5	0.333333	0.833333	0	0	10	0	0	0	0	0	0	0	0	0
256	7	2	3	2	2	3	3	2	3	1	1	6	6	2	2	75	4	18.75	0	0	0	0	0	0	0	0	0	0	0	0	0	0	0
257	7	4	4	1	5	4	3	1	3	1	2	4	6	1	1	100	3	33.3333	0.2	0.166667	0.366667	5	5	0	0	0	0	5	5	0	0	5	0
258	7	1	4	1	1	4	4	1	4	1	1	7	6	1	2	62	4	15.5	0.166667	0	0.166667	2	5	3	6	6	4	2	5	3	6	5	4
259	7	2	3	2	5	2	4	2	4	1	1	7	6	1	1	110	3	36.6667	0.666667	0.333333	1	0	2	5	2	2	0	0	2	0	3	2	5
260	7	3	2	5	5	3	3	2	3	2	1	4	4	3	3	220	5	44	0.333333	0	0.333333	0	0	0	0	0	0	0	0	0	0	0	0
261	7	3	4	3	3.48118	3.53356	4	2	3	1	1	5	5	1	2	99	4	24.75	0.5	0	0.5	0	5	10	5	2	0	0	0	10	0	5	0
262	7	1	3	5	5	3	3	2	3	1	1	4	4	1	1	50	3	16.6667	0	0	0	8	2	0	5	5	10	2	2	0	2	2	10
263	7	2	4	1	1	4	4	1	3	1	1	4	6	1	1	70	3	23.3333	0	0	0	0	0	0	0	0	0	0	0	0	0	0	0
264	7	4	2	2	2	3	3	1	4	1	1	6	6	1	1	75	3	25	0.166667	0	0.166667	2	0	1	2	2	1	2	2	1	2	2	1
265	7	2	3	5	5	4	3	2	3	2	2	7	6	1	2	90	4	22.5	0.666667	0	0.666667	2	2	0	2	2	1	2	2	0	2	2	1
266	7	2	3	2	5	4	4	1	4	1	1	4	6	1	1	64	3	21.3333	0.666667	0	0.666667	2	2	0	2	2	0	8	2	0	2	2	0
267	7	3	1	2	5	3	4	1	4	2	3	4	4	2	2	73	4	18.25	0.5	0	0.5	2	0	0	2	0	0	2	2	0	0	0	0
268	7	1	5	5	5	2	5	2	5	2	2	7	6	1	1	100	3	33.3333	0	0	0	0	5	10	5	5	10	0	5	10	5	4	10
269	7	2	4	2	2	3	4	1	3	1	1	7	6	2	2	65	4	16.25	0.833333	0	0.833333	7	5	0	2	0	0	2	0	0	2	2	0
270	7	3	3	5	5	3	3	1	3	2	2	6	4	1	2	82	4	20.5	0	0	0	5	5	0	2	0	0	5	0	0	2	0	0
271	7	2	5	2	5	3	3	2	3	2	2	6	6	2	2	90	4	22.5	0	0	0	0	0	0	5	0	0	5	0	0	0	0	0
272	7	2	2	2	2	4	3	1	2	1	2	4	3	1	2	42	4	10.5	0.833333	0	0.833333	2	2	3	0	5	0	8	5	0	2	5	0
273	7	1	3	2	5	3	3	3	4	3	2	5	6	1	2	93	4	23.25	0.5	0.166667	0.666667	0	0	10	5	0	10	0	0	10	2	0	10
274	7	3	3	2	2	4	4	1	3	1	1	4	4	1	1	95	3	31.6667	0.333333	0	0.333333	2	2	10	0	0	10	0	0	10	0	0	10
275	7	1	4	2	2	1	4	1	4	5	2	7	6	1	1	130	3	43.3333	0	0	0	0	0	0	0	0	10	0	0	10	0	0	10
276	7	1	5	2	1	4	3	1	3	1	1	7	7	1	1	110	3	36.6667	0.333333	0.166667	0.5	0	0	0	2	0	1	5	5	0	8	8	1
277	7	1	2	2	2	4	4	1	4	1	1	4	4	2	2	60	4	15	0.166667	0.333333	0.5	0	0	0	5	0	0	0	0	0	5	4	0
278	7	3	2	2	2	3	3	1	3	2	2	5	5	1	1	92	3	30.6667	0.5	0	0.5	0	0	0	2	2	0	0	0	0	8	0	0
279	7	4	3	2	5	3	3	2	3	1	1	7	6	1	1	100	3	33.3333	0.166667	0	0.166667	2	0	0	0	0	0	2	0	0	0	0	0
280	7	1	2	2	2	2	3	2	3	3	2	1	1	4	5	43	7	6.14286	0.333333	0	0.333333	0	0	10	5	0	0	5	0	0	5	5	0
281	7	3	2	1	5	4	4	1	4	1	3	4	4	3	3	130	5	26	0	0	0	0	0	0	0	0	2	8	0	2	0	2	0
282	7	2	3	5	5	2	4	2	3	2	2	5	6	2	2	110	4	27.5	0	0	0	0	0	0	0	0	0	0	0	0	0	0	0
283	7	2	3	5	5	2	4	2	3	2	2	5	6	2	2	110	4	27.5	0.833333	0.333333	1.16667	0	0	5	0	0	5	0	0	0	0	0	5
284	7	3	2	5	5	3	2	2	3	4	2	4	4	2	2	58	4	14.5	0.333333	0	0.333333	5	5	0	6	6	0	6	5	0	4	4	0
285	7	1	5	2	3	3	3	2	3	2	2	7	7	1	2	118	4	29.5	0.5	0.333333	0.833333	0	0	0	0	0	0	0	0	0	0	0	0
286	7	2	5	2	5	2	3	2	3	2	2	6	6	2	2	65	4	16.25	0.166667	0	0.166667	5	5	0	6	0	3	5	0	0	8	0	3
287	7	2	3	2	5	3	3	1	3	1	2	6	5	1	1	100	3	33.3333	0.333333	0	0.333333	0	0	0	8	0	0	0	0	0	2	0	0
288	7	2	3	2	2	3	5	2	5	5	5	6	4	1	1	130	3	43.3333	0.333333	0	0.333333	0	0	0	0	0	0	0	0	0	0	0	0
289	7	5	3	2	2	3	3	2	3	2	2	6	6	1	2	105	4	26.25	0.166667	0	0.166667	0	5	0	0	2	0	0	5	0	0	5	4
290	7	3	3	1	1	5	5	5	5	5	5	6	6	2	2	137	4	34.25	0.333333	0	0.333333	8	2	4	8	2	3	2	5	0	8	5	3
291	7	2	3	2	2	3	4	1	3	2	2	4	4	1	1	64	3	21.3333	0.166667	0	0.166667	0	0	10	5	5	10	0	0	10	0	0	10
292	7	2	3	5	5	2	3	2	3	2	2	6	5	2	2	175	4	43.75	0.333333	0	0.333333	0	0	0	0	0	0	0	0	0	5	5	0
293	7	3	3	2	3.08949	3	3	2	3	2	2	6	6	1	2	110	4	27.5	0.166667	0	0.166667	0	5	0	2	2	0	2	0	0	2	2	0
294	7	3	3	2	2	3	4	1	4	1	1	7	6	1	1	74	3	24.6667	0.166667	0	0.166667	8	2	0	2	2	0	8	2	1	2	2	0
295	7	1.85005	2	5	5	3	3	2	3	1	1	4	5	1	2	98	4	24.5	0.166667	0	0.166667	5	5	0	5	5	0	5	5	0	5	5	0
296	7	4	4	4	5	3	3	2	3	2	2	5	5	1	1	90	3	30	0.166667	0.333333	0.5	0	0	0	0	0	0	0	0	0	0	4	0
297	7	3	2	2	2	3	3	2	3	1	1	4	5	1	1	60	3	20	0	0	0	0	0	0	0	4	0	0	0	0	0	4	0
298	7	2	3	5	5	3	5	2	5	2	2	6	5	1	1	60	3	20	0.333333	0	0.333333	2	2	1	0	0	0	8	2	1	0	0	0
299	7	1	3	2	2	3	4	2	3	2	2	6	6	2	2	90	4	22.5	0	0	0	0	0	10	0	0	0	0	0	10	0	0	10
300	7	4	3	1	1	3.20812	3.52146	2	3	2	2	5	5	1	2	76	4	19	0.333333	0	0.333333	5	5	0	6	6	0	6	6	0	6	6	0
301	7	3	3	2	2	2.93319	3.3555	2	3	2	1	5	5	1	2	84	4	21	0.166667	0	0.166667	0	0	0	2	2	0	0	0	0	2	2	0
302	7	1	3	1	2	4	5	2	3	2	2	4	4	1	1	100	3	33.3333	0	0	0	2	2	10	0	0	10	2	2	10	2	0	10
303	7	2.1708	3	2	2.799	3.10764	3.35544	1	3	1	1	5	5	1	2	75	4	18.75	0.833333	0	0.833333	6	3	0	0	4	0	4	3	0	6	4	0
304	7	2	3	2	5	2	3	2	3	2	2	4	5	1	1	80	3	26.6667	1.16667	0	1.16667	5	5	0	4	5	0	5	5	0	0	0	0
305	7	3	2	5	5	2	3	1	2	1	1	3	4	2	2	60	4	15	0	0	0	5	4	10	5	5	0	5	4	0	5	6	0
306	7	3	4	2	2	4	4	1	3	1	1	6	6	1	2	80	4	20	0.166667	0	0.166667	0	0	0	2	0	0	0	0	0	0	0	0
307	7	1.71158	5	2	2	5	3	2	3	1	1	4	5	1	2	102	4	25.5	0.666667	0	0.666667	8	8	2	2	2	2	8	8	2	0	2	2
308	7	3	3	2	5	3	3	2	5	1	2	6	4	1	2	85	4	21.25	0.333333	0	0.333333	0	3	0	0	2	0	0	2	0	0	2	0
309	7	2	3	5	5	1	4	1	3	1	1	5	4	2	2	75	4	18.75	0.333333	0	0.333333	0	0	10	0	0	10	0	0	10	5	0	10
310	7	2	4	1	1	2	3	1	3	2	2	4	4	2	2	114	4	28.5	0.666667	0	0.666667	0	0	0	0	0	0	0	0	0	0	0	0
311	7	1	2	2	5	2	3	1	1	1	1	4	4	1	1	50	3	16.6667	0.333333	0.166667	0.5	5	0	0	4	6	0	8	0	0	5	5	0
312	7	1	2	1	5	4	5	5	4	1	1	4	3	1	2	65	4	16.25	0.166667	0	0.166667	0	5	0	0	0	0	0	5	0	0	5	0
313	7	3	4	2	5	4	4	1	4	1	2	4	4	1	2	90	4	22.5	1	0	1	6	8	0	6	2	0	8	5	0	5	5	9
314	7	3	5	5	5	3	3	2	3	2	2	5	4	1	1	80	3	26.6667	0.166667	0.333333	0.5	0	0	0	0	0	0	0	0	0	0	0	0
315	7	2	2	2	2	3	3	2	3	1	2	3	3	1	2	70	4	17.5	0	0	0	0	0	0	6	5	0	5	5	0	0	0	0
316	7	3	4	2	5	4	4	1	3	1	2	4	5	1	1	65	3	21.6667	0.333333	0	0.333333	5	5	0	2	2	0	0	7	0	2	2	0
317	7	1	3	2	1	3	1	2	3	1	2	6	4	3	3	70	5	14	0.166667	0	0.166667	0	0	0	0	0	0	0	0	0	0	0	0
318	7	3	3	1	1	4	4	1	4	1	1	7	4	2	2	80	4	20	0.666667	0	0.666667	0	0	0	0	0	0	5	0	0	0	0	0
319	7	2	4	3	5	4	3	2	3	2	2	4	3	2	2	45	4	11.25	0.833333	0	0.833333	5	5	0	5	5	0	5	5	0	5	5	0
320	7	3	3	2	2	3	4	2	3	2	2	4	6	2	2	65	4	16.25	0.833333	0	0.833333	6	5	10	0	0	0	2	5	0	0	0	0
321	7	2	5	2	5	3	3	2	3	2	2	4	4	1	1	50	3	16.6667	0.333333	0	0.333333	6	5	0	8	5	0	6	5	0	6	5	0
322	7	3	5	5	5	3	3	2	3	2	2	6	6	1	1	75	3	25	0.833333	0	0.833333	0	0	10	5	0	0	0	0	0	5	0	0
323	7	2	3	2	2	3	3	4	3	2	2	4	4	1	2	85	4	21.25	0.333333	0	0.333333	5	5	0	5	5	0	5	5	0	5	5	0
324	7	3	2	5	5	3	5	5	3	2	2	4	4	1	2	70	4	17.5	1.33333	0.166667	1.5	5	0	0	0	0	0	0	0	0	0	2	0
325	7	3	4	1	2	4	4	1	3	1	2	7	5	2	2	50	4	12.5	0.333333	0	0.333333	5	5	0	0	5	0	5	5	0	5	5	0
326	7	2	4	2	2	3	3	1	3	2	2	4	4	2	2	65	4	16.25	0	0	0	2	2	0	8	2	4	2	2	0	2	2	2
327	7	2	3	3	3.22729	3	3	1	3	1	1	4	4	1	1	45	3	15	0	0	0	0	5	0	6	6	0	5	5	0	6	6	4
328	7	2	5	2	2	4	4	1	4	1	1	4	4	1	1	65	3	21.6667	0	0	0	0	0	0	0	0	0	0	0	0	0	0	0
329	7	3	3	2	2	3	3	1	3	2	2	3	4	1	2	60	4	15	0	0	0	2	5	0	0	0	0	0	0	0	0	0	0
330	7	3	2	2	2	2	5	2	2	1	2	4	4	1	1	60	3	20	0.5	0.166667	0.666667	6	0	0	5	6	10	5	0	10	5	6	10
331	7	2	3	2	5	4	4	1	3	1	2	4	6	1	1	90	3	30	0.5	0	0.5	6	0	0	2	0	0	2	5	0	0	4	0
332	7	1	3	2	2	4	4	2	3	2	2	5	6	1	1	60	3	20	0	0	0	2	2	0	8	2	0	2	2	0	0	2	0
333	7	2	3	2	2	3	4	1	4	1	1	8	6	3	3	80	5	16	0.166667	0	0.166667	0	0	0	0	0	10	0	0	0	0	0	10
334	9	1	3	5	5	3	3	1	3	4	1	4	4	2	2	100	4	25	1.33333	0.5	1.83333	5	5	10	6	4	5	5	5	10	5	6	5
335	9	3	3	2	2	3	3	1	2	1	2	4	4	1	1	75	3	25	0.666667	0	0.666667	6	5	0	8	6	0	6	4	0	8	5	0
336	9	2	5	5	5	3	3	2	3	1	1	5	6	1	1	45	3	15	0.833333	0	0.833333	5	5	0	8	4	0	6	5	0	4	4	4
337	9	2	4	2	5	2.75721	3	2	3	2	5	3	4	3	3	75	5	15	0.666667	0.333333	1	0	0	0	0	0	0	0	0	0	0	0	0
338	9	1	3	2	5	3	3	2	3	2	1	6	4	1	1	70	3	23.3333	0.333333	0	0.333333	6	5	0	8	6	0	6	5	0	8	4	3
339	9	3	3	2	5	3	3	2	3	2	5	5	5	1	2	100	4	25	1.33333	0	1.33333	2	2	0	8	2	0	8	2	0	2	2	0
340	9	3	2	5	5	3	3	2	5	2	5	2	3	2	2	65	4	16.25	0.666667	0	0.666667	0	0	0	0	3	0	0	0	0	6	5	0
341	9	2	4	2	2	4	3	1	3	1	1	6	6	2	2	97	4	24.25	0.833333	0	0.833333	0	0	0	0	0	0	0	0	0	0	0	0
342	9	2	3	2	2	3	3	2	3	2	1	6	4	3	3	83	5	16.6	0.833333	0	0.833333	0	0	0	0	0	0	0	0	0	0	0	0
343	9	1	4	1	1	4	4	1	4	1	1	4	4	1	1	75	3	25	0	0.166667	0.166667	0	0	10	0	0	10	0	0	10	0	0	10
344	9	1.93977	3	2	2	3	3	2	3	2	2	5	6	1	2	85	4	21.25	0.6	0	0.6	2	2	0	2	2	0	2	2	0	2	2	0
345	9	4	2	5	5	3	5	2	3	5	5	4	4	2	2	70	4	17.5	1	0	1	0	0	0	0	0	0	0	0	0	0	0	0
346	9	3	2	5	5	5	3	2	3	2	3	4	4	2	2	98	4	24.5	0.666667	0	0.666667	2	5	0	5	3	0	5	0	0	8	0	10
347	9	3	3	5	5	1	3	2	3	2	2	4	4	2	2	50	4	12.5	0.666667	0	0.666667	5	5	0	2	2	10	5	5	0	2	2	10
348	9	3	3	5	5	3	3	2	3	2	1	5	3	1	1	74	3	24.6667	0	0	0	0	0	10	0	0	4	0	0	10	0	4	10
349	9	1	3	5	5	3	2	1	1	1	1	6	6	1	1	64	3	21.3333	0	0	0	0	0	10	3	0	0	0	0	10	5	0	0
350	9	1	2	5	5	4	3	2	3	2	2	4	3	2	2	60	4	15	0	0	0	5	0	0	5	5	5	5	0	0	5	5	0
351	9	3	3	2	2	3	3	2	3	2	3	3	4	2	2	71	4	17.75	1	0	1	0	0	0	5	5	0	5	5	0	5	5	0
352	9	2.31611	3	5	5	3	3	2	3	1	2	4	4	2	2	71	4	17.75	0.5	0	0.5	5	5	10	6	5	0	5	5	0	2	2	0
353	9	2	4	1	1	1	1	1	5	1	1	3	2	2	2	34	4	8.5	0.5	0	0.5	0	0	0	5	5	3	0	0	0	5	2	3
354	9	1	3	2	2	3	4	2	5	1	2	2	4	2	2	74	4	18.5	1	0	1	6	6	0	6	6	5	6	6	0	6	6	5
355	9	2	5	5	5	4	4	5	3	1	1	6	5	1	1	68	3	22.6667	0.8	0	0.8	0	5	0	6	2	0	8	5	0	6	5	0
356	9	2	3	1	1	4	3	1	3	1	1	5	4	2	2	90	4	22.5	0	0	0	0	5	10	5	0	10	5	5	0	5	5	0
357	9	3	4	5	2	2	3.38652	1	2	4	4	3	2	2	2	60	4	15	0.5	0	0.5	5	0	0	5	0	0	5	0	0	5	5	0
358	9	1	3	5	5	2	5	5	3	1	2	5	5	2	2	131	4	32.75	0	0	0	0	0	0	0	0	10	0	0	0	0	0	10
359	9	3	1	1	1	4	4	1	4	1	4	5	5	2	2	90	4	22.5	0	0	0	5	2	10	2	0	10	5	5	10	5	5	10
360	9	4	3	2	5	3	3	2	3	2	2	3	4	2	2	55	4	13.75	0.5	0	0.5	0	0	0	0	0	0	0	0	0	0	5	0
361	9	1	3	5	5	3	4	1	3	1	1	4	4	2	2	80	4	20	0.166667	0.166667	0.333333	0	0	10	0	0	10	0	0	10	5	0	10
362	9	1	1	5	5	3	3	2	3	2	2	4	6	1	1	60	3	20	0.5	0	0.5	0	0	10	5	4	0	0	0	10	5	4	0
363	9	2	3	2	2	1	2.82246	2	2	1	2	4	4	2	2	75	4	18.75	0.5	0.333333	0.833333	0	5	10	0	0	0	5	5	0	0	0	0
364	9	1	5	2	2	1	4	1	2	1	1	4	6	2	2	120	4	30	0.8	0.166667	0.966667	5	5	10	2	2	10	0	5	10	2	5	0
365	9	3	3	5	5	3	3	2	3	2	1	6	4	1	1	100	3	33.3333	0	0.166667	0.166667	8	2	10	2	2	0	8	2	10	2	2	0
366	9	2	5	5	5	5	4	5	2	4	1	2	2	2	3	66	5	13.2	0.833333	0	0.833333	5	5	10	5	5	0	5	5	0	6	6	0
367	9	1	3	5	5	5	3	2	3	2	2	4	5	1	1	88	3	29.3333	0.5	0	0.5	0	0	0	5	4	0	0	0	0	5	4	0
368	9	2	3	3	3.13022	3	4	2	2	1	1	4	4	2	2	66	4	16.5	0.6	0	0.6	0	5	0	0	5	0	5	0	0	5	5	0
369	9	3	3	3	2	4	3	2	3	2	2	3	3	2	2	80	4	20	0.666667	0.333333	1	0	0	0	5	2	0	0	5	0	5	2	0
370	9	2	4	5	2	2	3	2	3	2	1	4	5	2	2	64	4	16	0.666667	0.333333	1	4	0	0	5	0	0	0	0	0	0	0	0
371	9	2	3	2	3	3	3	2	3	2	2	3	3	3	4	73	6	12.1667	0.666667	0	0.666667	5	5	0	6	2	0	5	5	0	2	2	0
372	9	2	3	5	5	3	4	2	4	1	3	7	7	2	3	90	5	18	1	0	1	5	0	5	2	2	5	5	5	5	8	2	5
373	9	2	5	5	5	4	3	1	3	1	1	4	6	1	1	70	3	23.3333	0	0.166667	0.166667	4	0	0	0	0	0	0	2	0	2	2	0
374	9	3	4	5	5	5	5	1	3	2	2	5	4	1	2	38	4	9.5	0.333333	0	0.333333	0	0	1	5	5	1	0	0	1	0	0	1
375	9	3	3	5	5	3	3	2	3	2	1	6	6	1	2	96	4	24	0.666667	0	0.666667	8	5	0	6	3	0	5	5	0	6	5	0
376	9	3	4	2	2	3	4	2	3	3	2	4	3	2	2	35	4	8.75	0.833333	0.166667	1	6	0	0	0	4	0	0	0	0	0	0	0
377	9	1	5	5	5	3	3	2	3	2	1	4	4	1	2	75	4	18.75	0.5	0	0.5	2	2	3	2	2	3	2	2	3	2	0	3
378	9	2	4	2	2	3	3	1	2	1	1	7	1	1	2	91	4	22.75	0.666667	0	0.666667	0	3	0	5	4	0	0	3	3	3	3	3
379	9	2	3	2	2	3	4	1	4	1	1	7	4	3	3	140	5	28	0.5	0	0.5	0	5	0	2	2	1	2	0	0	2	2	2
380	9	3	2	2	2	3	4	2	5	2	2	5	6	2	2	108	4	27	0.5	0	0.5	4	0	0	6	2	0	0	4	0	8	2	0
381	9	2	4	5	2	3	4	2	5	2	2	4	4	2	2	102	4	25.5	0.166667	0	0.166667	5	5	10	0	0	10	5	5	10	0	0	10
382	9	2	2	1	2	3	4	1	3	2	2	6	6	1	2	82	4	20.5	0.666667	0	0.666667	5	5	0	6	5	0	6	5	0	5	5	0
383	9	3	3	2	2	3	3	1	3	2	2	6	6	1	1	40	3	13.3333	0.166667	0	0.166667	5	5	0	0	0	0	5	0	0	0	0	0
384	9	2	3	2	2	2	2	2	3	2	2	4	4	1	2	40	4	10	0	0	0	5	0	10	5	5	10	0	0	10	5	5	10
385	9	3	3	5	5	3	3	5	3	1	5	4	5	1	1	55	3	18.3333	1	0	1	5	5	0	5	0	0	0	0	0	5	0	0
386	9	3	5	2	5	3	3	2	3	2	2	7	4	2	3	60	5	12	0	0.333333	0.333333	5	0	10	5	2	10	5	0	10	5	0	10
387	9	2	3	1	1	3	4	2	4	1	1	6	6	1	2	75	4	18.75	0	0.166667	0.166667	5	5	10	0	5	10	0	0	10	0	5	10
388	9	2	3	2	5	3	4	1	3	1	2	4	4	1	2	73	4	18.25	0.166667	0	0.166667	2	2	10	2	2	0	2	5	0	2	2	0
389	9	2	3	2	5	3	3	1	3	2	1	6	5	2	2	90	4	22.5	1.33333	0.5	1.83333	0	0	0	0	0	0	0	0	0	0	0	0
390	9	2	3	2	5	3	3	1	3	1	2	6	4	1	1	77	3	25.6667	0	0.333333	0.333333	0	0	10	0	0	10	0	0	10	0	0	10
391	9	2	3	1	1	2	4	1	4	1	1	4	3	3	3	140	5	28	0.333333	0	0.333333	0	0	0	0	0	0	0	0	0	0	0	0
392	9	2	4	2	3.32181	4	4	1	3	1	1	4	6	1	1	66	3	22	0.666667	0.166667	0.833333	2	2	10	2	2	0	0	0	10	8	2	0
393	9	3	3	5	5	3	3	2	3	2	2	6	3	3	3	100	5	20	0.5	0	0.5	6	5	0	5	5	0	5	5	0	0	0	0
394	9	1	3	5	2	3	3	1	3	1	1	6	6	1	1	56	3	18.6667	0	0	0	0	0	10	0	0	0	0	0	10	0	0	10
395	9	1	3	2	5	3	5	2	5	2	2	4	4	1	1	63	3	21	0	0	0	3	5	0	5	2	0	4	4	0	2	2	0
396	9	1	2	5	5	4	3	2	5	2	2	4	5	1	2	120	4	30	0.666667	0	0.666667	0	0	10	0	0	0	0	0	10	0	0	0
397	9	2	2	2	2	3	3	2	3	2	2	4	4	1	3	69	5	13.8	0.5	0.166667	0.666667	5	5	0	5	5	10	5	5	10	5	5	0
398	9	2	4	1	1	4	4	1	4	1	1	4	4	2	3	90	5	18	0.333333	0.333333	0.666667	5	5	0	0	0	0	5	5	0	0	0	0
399	9	4	2	2	5	3	3	2	2	2	2	4	4	2	2	70	4	17.5	0.166667	0	0.166667	0	0	0	0	0	0	0	0	0	0	0	0
400	9	1	3	2	1	2	3	2	2	1	2	4	4	1	1	58	3	19.3333	0	0	0	2	2	10	2	8	3	2	2	0	0	8	9
401	9	2	4	1	1	2	3	1	3	1	1	3	4	1	1	40	3	13.3333	0	0	0	5	5	0	5	5	0	5	5	0	5	5	0
402	9	3	3	2	2	3	3	1	3	1	1	4	6	1	1	60	3	20	0.166667	0	0.166667	5	5	10	5	5	0	6	0	0	6	0	0
403	9	3	1	1	1	1	1	1	2	1	1	3	3	2	2	39	4	9.75	0.5	0	0.5	5	0	0	5	0	0	6	0	0	5	4	0
404	9	3	3	5	5	3	3	5	3	2	2	4	2	2	3	65	5	13	0.333333	0	0.333333	0	6	4	0	5	1	0	6	5	8	2	0
405	9	2	3	5	5	2	3	2	3	1	2	2	2	2	2	40	4	10	0.5	0	0.5	8	5	0	0	6	0	8	5	0	6	6	0
406	9	4	3	2	5	3	3	2	2	2	1	4	5	3	3	60	5	12	0.333333	0	0.333333	0	5	0	6	5	0	0	0	0	6	0	10
407	9	2	3	1	5	4	4	2	3	1	1	5	4	1	1	69	3	23	0.6	0	0.6	0	0	0	8	2	0	5	0	0	2	2	0
408	9	2	2	2	2	4	3	2	3	1	5	3	4	2	2	60	4	15	0	0	0	6	0	0	0	0	0	0	6	0	0	0	0
409	9	2	2	2	2	3	4	1	3	1	2	3	4	2	2	45	4	11.25	0	0	0	0	0	0	0	0	0	0	0	0	0	4	0
410	9	3	3	2	2	4	4	2	3	2	2	3	3	2	2	60	4	15	0.333333	0	0.333333	5	5	0	6	5	0	5	0	0	6	6	0
411	9	1	3	1	1	1	1	1	2	1	1	4	3	1	2	20	4	5	0.333333	0	0.333333	5	0	10	5	0	10	5	0	10	5	4	10
412	9	5	4	1	1	4	4	1	1	1	1	2	2	2	3	40	5	8	0.5	0.166667	0.666667	0	0	0	0	0	0	0	0	0	0	0	0
413	9	2	4	1	2	2	4	1	3	1	1	4	4	1	1	55	3	18.3333	0	0	0	0	0	0	0	0	0	0	0	0	0	0	0
414	9	1	3	5	5	3	3	2	5	2	2	4	4	1	1	77	3	25.6667	0.5	0	0.5	0	0	0	4	6	0	0	6	0	6	5	0
415	9	1	3	1	1	4	4	1	3	1	1	4	4	1	1	75	3	25	0.333333	0	0.333333	2	5	0	2	2	0	0	0	0	5	5	0
416	9	1	3	1	1	1	3	1	2	3	1	2	2	3	3	58	5	11.6	0.5	0	0.5	0	5	0	0	5	0	0	6	0	5	0	0
417	9	3	3	4	5	3	3	2	2	1	1	3	4	2	2	52	4	13	0.333333	0	0.333333	5	5	10	5	6	0	5	5	0	5	6	0
418	9	1	2	2	5	3	3	1	3	1	1	4	4	3	3	60	5	12	0.333333	0	0.333333	2	2	0	5	2	0	8	2	0	2	2	0
419	9	2	5	2	2	3	3	1	3	1	1	4	4	1	1	40	3	13.3333	0.333333	0	0.333333	0	0	0	0	0	0	0	6	0	0	0	0
420	9	1	4	1	2	2	3	4	3	2	1	2	2	2	3	50	5	10	0.333333	0.166667	0.5	0	5	0	0	0	0	0	0	0	0	0	0
421	9	2	3	1	2	3	3	1	3	1	1	5	6	1	2	55	4	13.75	0	0	0	0	0	0	2	0	0	0	0	0	2	0	0
422	9	2.07637	5	2	2	3	3	1	3	2	2	4	3	1	1	38	3	12.6667	0	0	0	0	0	10	0	0	10	0	0	10	0	0	10
423	9	3	5	2	2	2	3	5	2	5	2	3	4	1	2	74	4	18.5	0.166667	0	0.166667	5	2	0	5	6	0	5	5	0	5	6	0
424	9	3	5	1	1	3	3	1	1	2	2	7	2	3	3	50	5	10	0.5	0	0.5	0	0	10	5	0	10	5	5	0	0	0	0
425	9	2	4	1	5	1	4	1	4	1	1	4	3	3	3	70	5	14	0.333333	0	0.333333	8	5	0	0	0	0	8	0	0	0	0	0
426	9	3	2	1	1	4	4	1	4	1	1	6	6	2	2	76	4	19	0.5	0.333333	0.833333	0	0	0	2	0	0	0	0	0	2	2	0
427	9	2	3	2	5	3	3	5	3	2	2	4	4	1	2	40	4	10	0.333333	0	0.333333	5	5	10	6	6	10	5	0	10	6	6	0
428	9	2	3	2	5	2	3	2	3	2	5	4	4	1	1	57	3	19	0	0	0	0	0	10	0	0	10	0	0	10	0	0	0
429	9	2	3	2	2	3	3	1	3	2	1	5	4	2	2	43	4	10.75	0.333333	0.333333	0.666667	0	0	0	2	2	0	0	0	0	2	2	0
430	9	3	3	1	1	2	4	2	3	2	2	4	3	2	2	60	4	15	0.333333	0	0.333333	8	5	0	5	0	0	8	2	0	5	0	0
431	9	2	2	5	5	3	3	2	3	2	2	4	5	1	1	70	3	23.3333	0.166667	0	0.166667	0	0	0	5	5	3	0	6	0	5	5	4
432	9	2	2	2	5	3	3	1	3	1	1	4	4	1	2	50	4	12.5	0.333333	0	0.333333	6	6	0	5	5	0	5	6	0	5	5	0
433	9	2	4	2	2	1	3	2	3	1	2	4	4	1	2	36	4	9	0.166667	0	0.166667	5	0	0	0	2	0	0	0	0	0	2	0
434	9	3	3	2	3	1	2	2	3	2	2	4	4	1	1	60	3	20	0.333333	0.166667	0.5	0	0	0	0	0	0	0	5	0	0	0	0
435	9	1	2	2	5	3	3	2	3	2	2	3	4	1	1	63	3	21	0	0	0	5	0	10	0	5	10	0	4	10	0	5	0
436	9	1	5	2	2	4	4	1	3	2	1	6	6	1	1	85	3	28.3333	0.5	0	0.5	6	4	3	5	5	0	6	4	3	6	5	0
437	9	3	3	5	5	3	4	1	3	2	2	6	8	1	1	100	3	33.3333	0.5	0	0.5	2	2	0	0	0	0	0	0	0	5	4	0
438	9	3	4	5	5	5	5	5	3	3	5	6	4	2	2	60	4	15	0.5	0	0.5	2	1	0	0	1	10	2	1	0	5	1	0
439	9	2	3	2	5	3	4	1	3	1	1	5	4	1	1	90	3	30	0	0	0	5	0	0	6	6	0	5	0	0	6	5	0
440	9	3	1	2	2	3	3	1	2	3	2	4	4	3	3	59	5	11.8	0.166667	0	0.166667	5	6	10	2	2	0	5	0	0	2	6	0
441	9	3	1	2	2	2	3	3	2	3	2	4	4	2	2	62	4	15.5	0.666667	0	0.666667	4	0	10	0	6	10	5	5	10	5	6	10
442	9	3	3	2	5	4	4	2	3	2	2	4	4	3	3	105	5	21	0.5	0	0.5	0	0	0	5	5	0	4	0	0	2	2	0
443	9	1	3	2	2	3	3	2	3	1	1	4	4	3	3	95	5	19	0.5	0	0.5	5	0	0	0	0	0	5	0	0	0	0	0
444	9	1.69762	3	1	1	4	3	1	3	1	1	4	4	2	2	65	4	16.25	0.666667	0	0.666667	2	2	5	2	2	0	2	2	0	2	2	0
445	9	2	3	2	2	4	3	1	3	1	2	7	6	1	1	50	3	16.6667	0	0	0	0	2	0	0	0	0	0	0	0	0	0	0
446	9	2	3	2	2	3	3	2	3	2	2	4	4	1	1	60	3	20	1	0	1	5	4	0	6	6	0	2	4	0	6	6	0
447	9	3	2	5	5	4	4	1	3	2	2	4	4	1	1	70	3	23.3333	1.5	0	1.5	0	0	0	5	5	0	6	5	0	5	0	0
448	9	1	3	2	2	2	3	2	3	2	1	4	4	2	2	92	4	23	0.666667	0	0.666667	0	0	0	2	4	0	0	4	0	8	4	0
449	9	3	3	5	5	4	3	5	4	2	5	7	6	2	2	149	4	37.25	0.333333	0	0.333333	0	0	0	0	0	0	0	0	0	0	0	0
450	9	2	3	2	2	3	4	2	3	2	1	3	4	2	2	90	4	22.5	0	0.166667	0.166667	0	0	0	0	0	10	0	0	0	0	0	10
451	9	3	3	5	5	1	4	1	3	2	1	5	4	2	2	58	4	14.5	0.166667	0	0.166667	3	3	10	2	2	10	3	3	10	2	2	10
452	9	2	3	3	2	3	4	2	4	1	1	6	6	2	2	100	4	25	0.666667	0	0.666667	0	0	0	8	2	0	2	2	0	2	0	1
453	9	2	5	2	5	2	3	1	3	2	1	5	5	1	1	60	3	20	0.666667	0	0.666667	5	5	0	2	2	0	2	2	0	5	5	0
454	9	1	3	2	2	3	3	2	3	2	2	6	6	2	2	60	4	15	0.333333	0	0.333333	2	2	0	5	0	0	5	5	0	5	0	0
455	9	3	3	5	5	2	2	3	2	2	2	5	5	2	3	91	5	18.2	1.83333	0	1.83333	5	5	0	8	5	0	6	6	0	5	5	0
456	9	3	5	2	5	3	3	2	5	2	2	5	4	2	3	91	5	18.2	0.333333	0	0.333333	8	0	10	5	5	10	2	5	10	8	5	10
457	9	3	4	3	1	4	4	1	2	1	1	4	5	1	2	82	4	20.5	0.666667	0.166667	0.833333	0	0	1	0	1	1	2	2	0	0	1	1
458	9	2	3	2	2	3	3	1	3	1	1	4	5	2	2	100	4	25	0.166667	0	0.166667	5	5	0	5	5	0	6	5	10	2	5	0
459	9	4	2	1	5	1	4	1	3	2	1	4	4	2	2	100	4	25	0.666667	0	0.666667	2	2	10	5	5	10	2	5	0	5	5	0
460	9	3	3	2	2	3	3	2	3	2	1	6	7	1	2	73	4	18.25	0.5	0	0.5	0	0	0	5	1	0	0	0	0	0	1	0
461	9	4	3	5	5	3	4	1	3	2	2	6	6	1	1	100	3	33.3333	0.833333	0	0.833333	5	0	0	2	2	0	5	2	0	5	5	0
462	9	3	3	2	5	5	3	2	3	2	2	6	4	1	2	63	4	15.75	0	0	0	0	0	0	0	0	0	0	0	0	0	0	0
463	9	2	4	5	5	4	4	2	3	1	1	4	4	1	1	90	3	30	1	0	1	0	4	0	2	2	0	0	4	0	2	5	0
464	9	1	3	2	5	1	4	1	3	1	1	2	3	3	3	47	5	9.4	0.833333	0	0.833333	5	0	0	5	6	0	5	5	0	5	2	0
465	9	2	2	5	5	4	3	2	3	1	1	4	6	1	1	67	3	22.3333	0.833333	0	0.833333	6	0	0	0	0	0	6	0	0	0	2	0
466	9	1	3	2	2.72246	3.27078	4	1	4	1	1	5	5	1	2	75	4	18.75	0.333333	0	0.333333	2	0	0	8	0	2	0	0	0	2	2	0
467	10	2	5	2	2	2	1	1	3	1	1	4	4	1	2	70	4	17.5	0.5	0.166667	0.666667	5	0	0	5	5	0	5	0	0	5	5	0
468	10	2	4	5	5	2	4	2	3	4	1	4	5	1	2	55	4	13.75	0.333333	0	0.333333	5	5	0	2	2	0	6	5	0	6	6	10
469	10	2	3	2	5	3	3	2	3	2	2	6	6	2	3	70	5	14	0.833333	0	0.833333	6	6	0	6	6	0	6	6	0	6	6	0
470	10	1	3	5	5	1	3	5	4	1	1	4	4	2	2	92	4	23	0.333333	0	0.333333	0	0	10	0	0	0	4	5	0	2	0	0
471	10	3	3	5	5	3	3	2	3	2	2	6	6	1	1	60	3	20	1	0.166667	1.16667	5	5	0	5	5	0	5	5	0	2	4	0
472	10	1	4	2	5	4	3	1	3	1	1	4	6	1	1	45	3	15	0.333333	0	0.333333	5	5	0	0	0	0	8	0	0	0	5	0
473	10	2	3	2	2	1	2	2	2	1	1	4	4	1	1	65	3	21.6667	0.333333	0	0.333333	0	0	0	4	5	0	5	5	0	6	6	0
474	10	3	3	3	3	2	3	2	4	2	2	4	4	2	2	90	4	22.5	0.5	0	0.5	0	3	0	0	6	0	0	0	0	6	6	0
475	10	5	3	2	2	3	3	4	1	1	1	4	5	2	3	50	5	10	0	0	0	2	0	1	0	0	1	2	0	1	2	0	1
476	10	3	2	1	1	4	4	1	3	1	1	6	6	1	2	98	4	24.5	0.833333	0	0.833333	6	6	0	8	6	4	6	6	0	6	6	4
477	10	2	3	2	2	1	4	2	2	2	1	4	4	2	2	60	4	15	1.33333	0	1.33333	5	0	0	0	0	0	5	0	0	0	0	0
478	10	1	3	5	5	2	3	2	2	1	2	3	4	2	2	77	4	19.25	0.166667	0	0.166667	0	0	0	0	0	0	0	0	0	0	0	0
479	10	1	2	2	5	2	4	1	3	2	2	4	4	2	2	45	4	11.25	0.333333	0	0.333333	5	3	0	0	5	4	5	3	0	5	5	0
480	10	5	3	2	2	3	3	1	4	1	1	4	5	2	3	50	5	10	0.333333	0.166667	0.5	6	6	0	5	5	0	6	6	0	0	0	0
481	10	2	3	5	5	3	3	5	2	2	1	4	3	1	1	63	3	21	0.333333	0.333333	0.666667	0	0	0	0	4	0	0	0	0	0	0	0
482	10	3	3	5	5	3	3	2	3	2	2	5	4	1	1	75	3	25	0.5	0	0.5	5	5	3	0	0	9	5	5	3	0	0	5
483	10	1	5	1	2	4	4	1	3	1	2	5	2	1	1	57	3	19	0.333333	0	0.333333	5	5	0	5	0	0	5	0	0	2	0	0
484	10	1	3	2	2	4	4	1	4	1	1	7	4	1	2	82	4	20.5	0.5	0	0.5	0	0	0	0	0	0	0	0	0	0	0	0
485	10	3	3	2	5	4	3	5	3	2	2	5	5	1	2	85.9971	4	21.4993	0.166667	0	0.166667	0	5	0	0	0	0	0	0	0	0	0	0
486	10	3	3	2	5	4	3	5	3	2	2	8	7	1	2	112	4	28	0	0	0	5	5	0	5	5	0	5	5	0	5	0	0
487	10	2	4	2	5	3	4	4	4	2	1	3	4	1	1	80	3	26.6667	0.833333	0	0.833333	5	5	0	6	6	0	5	5	0	2	2	4
488	10	2	3	2	2	2	3	2	3	2	3	4	4	1	1	50	3	16.6667	0.333333	0	0.333333	0	5	0	5	5	0	0	0	0	6	5	0
489	10	2	5	2	5	1	3	1	2	2	2	4	2	1	1	68	3	22.6667	0.166667	0	0.166667	0	0	0	6	4	0	0	0	0	6	5	0
490	10	2	3	2	2	2	3	2	3	2	2	4	4	1	2	80	4	20	1.16667	0	1.16667	5	5	0	6	0	4	6	5	0	0	0	5
491	10	1	3	1	2	2	3	2	3	2	2	4	4	1	2	50	4	12.5	0.333333	0	0.333333	6	0	0	6	2	0	5	5	0	2	2	3
492	10	3	2	2	5	3	4	1	3	2	2	7	5	2	2	60	4	15	0.166667	0	0.166667	8	5	0	0	6	4	6	6	5	6	5	5
493	10	3	5	2	2	3	3	2	3	2	2	4	2	1	1	50	3	16.6667	0.5	0	0.5	5	5	0	6	6	5	5	5	0	6	6	0
494	10	1	3	5	5	3	3	2	3	2	2	6	4	1	1	82	3	27.3333	0.166667	0	0.166667	5	0	0	2	5	0	5	0	10	2	0	0
495	10	2	5	5	2	3	4	2	3	2	2	3	4	1	2	90	4	22.5	0.666667	0.166667	0.833333	5	8	0	0	5	0	8	8	0	0	4	3
496	10	1	3	1	5	3	3	2	3	2	2	4	3	3	3	50	5	10	0.333333	0	0.333333	5	5	0	5	5	3	6	6	0	0	0	3
497	10	1	3	2	5	4	4	1	3	1	2	6	4	2	2	68	4	17	0.333333	0	0.333333	0	0	10	6	6	10	5	5	0	8	2	0
498	10	4	5	2	5	5	5	2	5	2	2	5	4	2	2	60	4	15	0.333333	0	0.333333	5	5	0	8	5	0	5	5	0	2	8	0
499	10	1	4	3	2	4	4	1	3	2	1	6	4	1	2	61	4	15.25	0.333333	0	0.333333	0	0	0	5	5	3	2	2	0	5	5	3
500	10	2	2	2	5	3	4	2	2	1	1	5	4	2	2	84	4	21	0	0	0	0	0	0	2	0	0	5	0	0	0	0	0
501	10	3	4	1	1	1	4	2	3	1	1	6	5	1	1	63	3	21	0.333333	0	0.333333	0	0	0	0	0	0	5	0	0	0	0	0
502	10	3	4	5	5	4	4	1	3	1	1	4	4	1	1	78	3	26	0	0	0	2	2	10	2	2	10	2	2	10	2	2	10
503	10	4	2	5	5	3	4	1	3	2	2	4	5	1	1	94	3	31.3333	0.166667	0	0.166667	0	0	0	0	0	10	0	0	0	0	0	10
504	10	2	3	2	1	3	2	1	3	1	1	4	5	1	2	56	4	14	0.333333	0	0.333333	0	5	1	2	4	1	2	5	1	4	4	1
505	10	1	4	2	5	4	4	1	3	1	1	5	4	1	2	120	4	30	0.666667	0	0.666667	5	5	10	5	3	10	0	0	0	2	4	10
506	10	3	2	1	1.87145	4	3	1	3	2	1	8	7	1	2	82	4	20.5	0.333333	0	0.333333	0	0	0	0	0	0	0	0	0	0	0	0
507	10	1	4	2	2	3	3	2	3	2	2	6	5	2	2	112	4	28	0.5	0.333333	0.833333	2	2	1	2	2	0	2	0	1	2	2	2
508	10	2	4	1	2	4	4	1	3	1	1	3	4	1	1	72	3	24	0	0.333333	0.333333	2	2	0	2	2	0	2	2	0	2	2	0
509	10	3	2	5	5	3	4	2	3	2	2	6	7	1	1	60	3	20	0.333333	0	0.333333	0	0	10	3	3	10	0	0	0	5	3	0
510	10	1	4	4	1	4	4	1	4	1	1	6	4	1	1	60	3	20	0.333333	0.333333	0.666667	0	5	0	8	5	0	5	5	0	8	0	0
511	10	2	5	5	2	2	5	5	2	2	2	4	1	1	1	79	3	26.3333	0.333333	0	0.333333	0	0	0	0	0	10	0	5	0	0	0	0
512	10	2	2	3	5	5	5	5	3	1	2	4	5	1	1	85	3	28.3333	0.333333	0	0.333333	0	2	4	5	0	0	2	2	3	5	5	0
513	10	3	2	2	5	3	5	2	2	1	1	4	4	2	2	68	4	17	0.166667	0.333333	0.5	0	4	0	4	4	0	0	5	0	4	4	0
514	10	2	3	2	2	4	3	2	3	2	2	8	6	1	2	108	4	27	0	0	0	5	5	10	0	0	10	0	5	10	6	4	0
515	10	2	4	2	5	4	4	1	4	1	2	4	4	2	2	60	4	15	0.5	0	0.5	6	5	0	8	6	0	6	5	0	8	6	0
516	10	2	3	2	5	3	3	2	3	2	2	4	4	1	2	65	4	16.25	0.5	0	0.5	0	0	10	0	6	0	0	5	10	5	5	3
517	10	4	3	2	3	3	4	2	3	2	2	7	6	2	2	66	4	16.5	0	0	0	2	0	1	2	2	1	2	2	1	0	2	1
518	10	2	3	2	2	4	3	2	3	2	2	4	4	1	1	70	3	23.3333	0	0	0	2	5	0	8	8	1	0	2	0	8	2	0
519	10	2	3	2	2	2	3	2	3	2	2	5	4	2	2	81	4	20.25	0.166667	0	0.166667	2	0	0	2	0	0	0	0	0	0	0	10
520	10	3	3	5	5	3	3	2	3	2	2	4	4	1	2	66	4	16.5	0.666667	0	0.666667	5	5	10	5	5	10	5	5	0	5	5	10
521	10	2	3	5	5	2	5	2	5	2	2	4	4	1	2	82	4	20.5	0.2	0	0.2	5	5	0	5	5	0	6	0	0	5	5	0
522	10	3	4	1	1	4	4	1	4	1	1	4	3	1	1	50	3	16.6667	0.333333	0	0.333333	7	5	0	8	0	0	5	0	0	8	0	0
523	10	2	3	2	2	3	3	1	3	3	2	4	4	2	2	68	4	17	0.166667	0	0.166667	4	4	0	5	5	10	4	0	0	2	4	10
524	10	3	3	2	2	2	3	2	3	2	2	5	5	2	2	75	4	18.75	0.5	0	0.5	6	5	3	6	5	3	5	2	3	0	2	2
525	10	2.03883	3	5	5	3	3	2	3	2	2	6	5	2	4	95	6	15.8333	0.166667	0	0.166667	2	2	0	8	2	1	2	2	0	8	0	1
526	10	2	3	2	2	3	3	2	3	2	2	4	6	1	1	56	3	18.6667	0.833333	0.166667	1	2	5	0	0	0	0	0	0	0	0	0	0
527	10	1	3	5	5	1	4	1	3	1	1	3	4	1	1	52	3	17.3333	0.666667	0	0.666667	5	5	0	5	6	0	5	5	0	5	5	0
528	10	3	4	1	1	4	3	1	2	1	1	7	6	2	2	105	4	26.25	0	0	0	0	0	0	0	0	0	0	0	0	0	0	0
529	10	3	3	2	2	3	3	2	3	2	2	6	6	1	2	116	4	29	0.5	0	0.5	0	0	0	0	0	0	0	5	0	0	0	0
530	10	1	2	5	5	3	3	2	2	2	2	4	4	1	1	70	3	23.3333	0	0	0	0	0	0	0	0	0	0	0	0	0	0	0
531	10	4	3	5	5	4	3	5	4	1	1	7	6	2	2	90	4	22.5	0.333333	0	0.333333	5	4	0	2	2	0	0	5	0	2	2	0
532	10	1	3	2	5	2	3	1	4	1	1	6	4	1	1	80	3	26.6667	0.166667	0	0.166667	2	0	0	0	0	0	2	0	0	2	0	0
533	10	3	5	5	5	3	3	5	5	2	2	4	5	1	1	93	3	31	0.333333	0	0.333333	0	0	0	0	0	0	2	0	0	0	0	0
534	10	2	2	5	5	3	3	1	5	1	2	6	4	2	2	57	4	14.25	0.333333	0	0.333333	2	2	0	5	4	10	0	0	0	0	0	0
535	10	2	5	2	2	3	3	2	4	2	2	4	4	1	2	70	4	17.5	1.66667	0	1.66667	6	5	0	5	6	10	6	5	0	5	6	0
536	10	3	3	1	1	1	3	2	3	2	2	4	4	1	2	70	4	17.5	1	0	1	6	5	0	5	6	10	6	5	0	5	6	0
537	10	3	5	2	2	3	3	2	2	1	2	4	4	2	2	72	4	18	1.16667	0	1.16667	0	5	0	2	8	0	5	5	0	2	5	0
538	10	2	3	5	5	2	3	1	2	2	1	5	4	1	1	70	3	23.3333	0.333333	0	0.333333	0	0	10	0	0	0	0	0	10	5	0	0
539	10	1.57094	4	3	3	4	3	2	3	1	1	4	4	1	1	73	3	24.3333	0	0	0	5	0	0	0	0	0	0	0	0	4	0	0
540	10	2	2	2	2	2	2	1	1	3	2	3	4	1	1	50	3	16.6667	0.333333	0	0.333333	0	0	0	0	0	0	0	0	0	0	0	0
541	10	2	4	2	2	3	4	2	2	1	1	3	4	1	2	55	4	13.75	0.666667	0	0.666667	0	0	0	5	5	0	0	0	0	5	5	0
542	10	1	5	4	3.9858	2	4	5	3	4	2	1	1	5	5	72	7	10.2857	0.166667	0	0.166667	5	5	0	5	6	0	5	5	0	6	6	0
543	10	2	2	5	1	4	4	1	3	1	1	4	5	1	1	45	3	15	0.333333	0.333333	0.666667	8	5	0	5	5	0	6	6	0	5	6	0
544	10	2	3	5	5	3	3	2	3	2	2	4	4	2	2	50	4	12.5	0.5	0	0.5	0	0	0	6	0	0	0	0	0	6	5	0
545	10	2	3	5	5	3	3	5	3	2	2	5	4	2	2	105	4	26.25	0.166667	0	0.166667	5	0	10	0	0	10	5	0	10	0	5	0
546	10	2	4	4	5	3	4	2	4	2	1	6	4	1	2	95	4	23.75	0.666667	0	0.666667	0	0	0	2	2	0	0	0	0	2	2	0
547	10	1	2	2	2	3	3	2	3	2	2	3	4	2	2	50	4	12.5	1	0	1	6	6	10	6	6	0	8	6	0	6	6	0
548	10	2	3	2	2	4	3	2	3	1	2	4	5	1	1	83	3	27.6667	0	0	0	5	5	10	2	5	0	5	5	4	2	2	0
549	10	1	4	2	2	3	4	1	3	1	1	3	4	2	2	55	4	13.75	0.333333	0	0.333333	5	5	5	5	6	0	5	5	5	5	5	0
550	10	2	5	5	5	3	5	1	2	1	1	6	4	1	3	98	5	19.6	1	0	1	0	0	0	5	0	0	0	0	0	5	0	0
551	10	3	5	5	5	2	5	1	5	1	1	1	2	2	2	50	4	12.5	0	0	0	5	5	0	0	6	0	0	5	0	5	6	0
552	10	1	3	2	2	3	4	1	4	1	1	4	4	1	2	41	4	10.25	0	0	0	0	0	0	0	0	0	0	0	0	0	0	0
553	10	2	3	5	5	3	3	2	3	2	2	4	4	1	1	85	3	28.3333	0.666667	0	0.666667	2	2	0	5	5	0	0	0	0	5	4	0
554	10	1	1	1	1	1	4	1	1	1	1	4	5	1	1	58	3	19.3333	1.16667	0	1.16667	0	0	0	0	0	0	0	0	0	0	0	0
555	10	2	3	2	2	3	3	2	3	1	1	2	3	1	2	40	4	10	0.666667	0	0.666667	8	2	0	5	2	0	8	5	0	5	0	0
556	10	2	3	1	1	3	3	2	3	1	1	4	4	1	2	58	4	14.5	0.166667	0	0.166667	0	3	0	0	5	0	0	3	10	5	5	0
557	10	4	3	1	1	3	4	1	1	1	1	4	4	2	2	65	4	16.25	1	0	1	5	5	0	5	5	0	5	0	4	5	5	4
558	10	2	4	2	5	3	4	1	3	1	1	3	4	2	2	72	4	18	1.16667	0	1.16667	0	0	10	6	8	0	2	2	0	6	0	0
559	10	2	5	5	5	3	3	2	3	2	2	6	6	1	1	78	3	26	0.166667	0.166667	0.333333	0	0	10	2	2	0	2	0	0	2	2	0
560	10	1	2	5	5	2	3	1	3	2	2	4	4	2	2	50	4	12.5	0.666667	0	0.666667	0	0	3	6	5	3	5	5	0	4	4	4
561	10	1	4	2	1	3	3	1	4	1	1	5	6	2	2	55	4	13.75	0.5	0	0.5	5	5	10	5	0	0	5	5	0	6	5	0
562	10	2	2	5	5	2	3	5	3	2	2	4	4	2	2	62	4	15.5	1.33333	0	1.33333	5	5	0	5	5	0	8	0	0	4	5	0
563	10	2	5	5	5	1	2	1	1	5	1	2	2	1	1	57	3	19	0.666667	0	0.666667	0	0	0	0	0	10	0	0	0	0	0	10
564	10	1	5	2	5	3	3	2	3	2	2	7	6	2	3	50	5	10	0.333333	0	0.333333	5	5	10	2	2	10	0	5	10	2	2	10
565	10	3	5	2	2	1	3	2	3	2	2	5	5	1	2	80	4	20	1.2	0	1.2	8	0	0	5	0	0	5	0	5	0	0	0
566	10	3	5	2	2	1	3	2	3	2	2	3	4	2	2	60	4	15	0.5	0	0.5	2	2	0	8	5	0	2	5	0	2	2	0
567	10	3	4	5	5	4	4	2	3	2	3	6	5	1	1	110	3	36.6667	0.333333	0	0.333333	8	5	0	5	5	3	0	5	0	5	0	0
568	10	4	1	5	5	2	3	2	2	2	2	4	1	4	5	50	7	7.14286	1	0	1	0	0	4	5	6	0	5	5	0	5	8	0
569	10	1	3	1	2.18269	2.91047	2.92074	1	3	1	1	6	7	1	2	72	4	18	1	0	1	0	5	0	5	6	0	0	5	0	4	6	0
570	10	3	3	2	2	4	4	1	3	2	2	4	4	1	1	60	3	20	0.333333	0.166667	0.5	0	0	0	5	0	0	0	0	0	5	5	0
571	10	2	3	1	2	4	4	2	3	3	3	4	4	1	1	120	3	40	0.333333	0	0.333333	5	0	0	6	6	0	5	5	0	5	5	0
572	10	2	3	5	5	3	3	2	3	2	2	6	4	1	1	60	3	20	0.166667	0	0.166667	0	0	10	0	4	0	0	0	10	0	0	0
573	10	2	2	2	5	3	3	2	3	2	2	3	4	4	4	60	6	10	0.666667	0.5	1.16667	6	6	5	6	6	0	6	6	5	6	6	0
574	10	3	3	5	2	3	3	2	3	1	2	4	4	2	2	91	4	22.75	0.166667	0	0.166667	6	0	0	6	6	0	6	0	0	6	6	0
575	10	3	3	5	5	3	3	1	2	1	1	4	3	1	1	70	3	23.3333	0	0	0	0	0	0	0	6	0	2	5	0	2	2	0
576	10	3	3	1	1	3	2	1	3	2	1	4	4	2	2	61	4	15.25	0.666667	0	0.666667	6	6	0	5	5	0	6	5	0	5	5	0
577	10	4	5	2	2	1	2	2	3	2	2	2	1	3	3	45	5	9	0.5	0	0.5	0	5	0	6	6	0	0	5	0	6	6	0
578	10	2	3	2	5	4	5	2	3	1	1	2	4	1	1	45	3	15	0.333333	0	0.333333	6	5	10	6	4	0	6	5	10	6	5	10
579	10	2	2	2	2	3	3	5	3	2	2	4	4	2	2	45	4	11.25	0.5	0	0.5	8	5	0	5	6	0	5	0	0	5	5	0
580	10	1	2	5	5	2	3	5	2	2	2	4	3	2	2	45	4	11.25	0.333333	0	0.333333	2	5	0	5	6	0	0	6	0	5	6	0
581	10	2	3	5	5	2	3	5	3	1	1	3	4	1	2	100	4	25	0.5	0	0.5	5	5	0	6	0	0	5	5	0	6	6	0
582	10	3	5	5	5	5	3	2	5	2	2	4	4	1	1	45	3	15	0.666667	0.333333	1	5	0	0	0	0	0	0	0	0	6	0	0
583	10	3	3	2	5	5	5	2	3	2	2	6	6	2	2	60	4	15	0	0	0	2	2	0	2	0	0	2	2	0	2	5	0
584	10	3	3	5	5	3	3	2	3	2	2	4	4	1	1	50	3	16.6667	0.833333	0	0.833333	0	0	0	5	5	0	0	0	0	5	5	0
585	10	2	4	1	1	4	4	1	4	1	1	5	6	1	1	45	3	15	0.666667	0	0.666667	0	0	0	0	0	0	0	0	0	2	4	1
586	10	2	2	2	2	3	3	2	3	2	2	4	3	1	1	100	3	33.3333	0.5	0	0.5	0	0	0	0	0	0	0	0	0	0	0	0
587	10	2	3	5	5	3	3	2	3	2	2	3	3	1	2	80	4	20	0.333333	0.166667	0.5	5	5	0	6	5	0	5	5	0	5	0	0
588	10	2	3	2	2	3	3	2	3	2	2	3	4	2	2	70	4	17.5	0	0	0	5	5	0	2	8	0	2	0	0	2	2	0
589	10	2	3	2	2	3	3	2	3	2	2	3	4	2	2	55	4	13.75	0.333333	0	0.333333	5	5	0	0	2	2	5	2	0	2	0	2
590	10	3	5	5	5	3	5	1	3	2	5	6	6	1	1	60	3	20	0.333333	0	0.333333	6	0	0	8	2	3	6	6	0	8	8	3
591	10	3	3	1	1	3	3	1	3	1	1	4	4	1	2	60	4	15	0.166667	0.166667	0.333333	0	0	0	0	0	0	0	0	0	0	0	0
592	10	2	4	2	2	2	3	2	3	2	2	4	4	1	1	45	3	15	0.5	0	0.5	0	4	0	0	5	0	0	4	0	0	4	0
593	10	1	4	2	2	5	3	1	3	1	1	3	4	2	2	60	4	15	0.333333	0	0.333333	6	6	0	6	6	5	6	5	0	6	6	5
594	10	2	3	5	5	3	3	2	3	2	2	4	4	1	1	40	3	13.3333	0.333333	0	0.333333	0	0	0	0	0	0	0	0	0	0	0	0
595	10	1	4	4	1	4	3	1	3	1	1	3	2	1	1	40	3	13.3333	0.166667	0	0.166667	4	0	0	0	0	0	4	0	0	0	0	0
596	10	2	3	5	5	3	4	2	3	2	2	4	4	2	2	80	4	20	0.166667	0	0.166667	5	5	0	0	5	0	0	0	0	5	5	0
597	10	1	3	1	2	3	3	1	3	1	1	4	4	1	1	66	3	22	0.833333	0	0.833333	0	0	0	6	0	0	0	5	0	6	5	3
598	10	1	3	1	2	3	3	1	3	1	1	3	4	1	2	55	4	13.75	0.333333	0	0.333333	0	0	0	5	4	0	5	0	0	6	6	0
599	19	2	3	2	2.62084	3.25434	3.51836	2.00214	3	2	2	4	4	1	3	75	5	15	0.5	0	0.5	5	5	0	5	5	0	6	4	0	6	5	0
600	19	1	5	2	5	2	3	5	4	1	2	4	4	2	2	80	4	20	0.666667	0	0.666667	5	5	10	5	0	10	0	0	10	5	0	10
601	19	3	5	5	5	3.43209	3.57234	2	3	2	1	3	4	2	2	62	4	15.5	0.5	0	0.5	0	5	10	0	4	10	0	5	10	0	5	10
602	19	1	4	2	2	4	3	3	3	2	1	3	4	2	2	80	4	20	0.333333	0	0.333333	2	0	10	0	2	10	0	5	0	5	5	0
603	19	3	3	5	5	2	3	2	3	2	5	4	4	2	2	75	4	18.75	0.6	0	0.6	0	0	0	0	0	10	0	4	0	0	0	10
604	19	4	3	5	2	2	3	2	2	2	3	4	6	1	1	68	3	22.6667	1.16667	0	1.16667	0	0	0	2	2	0	0	0	0	0	0	0
605	19	2	3	2	5	4	3	2	3	1	1	5	6	1	1	70	3	23.3333	1.16667	0	1.16667	5	6	0	6	5	0	5	6	0	6	5	0
606	19	1	3	5	5	3	3	1	3	1	1	4	3	2	2	60	4	15	0.833333	0	0.833333	6	5	0	4	3	0	6	5	0	5	3	0
607	19	3	3	2	5	4	4	5	4	1	2	4	6	2	2	75	4	18.75	1	0	1	7	4	0	8	2	0	8	2	0	2	2	0
608	19	4	3	5	5	5	4	2	3	5	2	2	2	4	4	60	6	10	1.16667	0	1.16667	2	2	0	0	0	5	2	5	0	0	0	5
609	19	4	3	5	5	5	3	1	3	2	2	6	4	2	3	75	5	15	0.333333	0	0.333333	6	5	10	6	6	10	5	3	10	6	0	10
610	19	1.42414	3	2	5	3	3	2	3	1	1	4	6	1	2	65	4	16.25	0.6	0	0.6	5	0	0	6	6	0	5	5	0	7	6	0
611	19	1.83576	3	1	5	4	3	5	3	2	2	4	4	2	2	83	4	20.75	0.333333	0	0.333333	0	0	10	5	1	10	5	0	10	5	1	10
612	19	1	2	2	2	4	3	2	3	1	1	4	4	1	1	120	3	40	0.5	0	0.5	5	5	0	5	5	10	4	5	0	6	5	10
613	19	2	3	2	2	2	4	2	3	2	1	3	4	2	2	55	4	13.75	1.33333	0	1.33333	7	5	0	2	2	3	8	0	0	2	0	0
614	19	3	4	2	2	2	3	1	3	2	1	4	4	1	1	73	3	24.3333	0.833333	0	0.833333	5	0	10	5	0	10	0	0	10	0	0	10
615	19	2	3	1	1	3	3	1	4	1	1	4	4	1	1	70	3	23.3333	0.5	0	0.5	0	0	10	0	0	0	0	0	10	0	0	0
616	19	1	5	1	5	2.87274	3.75499	2	3	2	2	4	4	2	2	56	4	14	1	0	1	0	0	10	0	0	10	0	0	10	0	0	10
617	19	2	3	5	5	1	2	1	2	1	1	3	4	1	1	80	3	26.6667	1.33333	0	1.33333	0	3	0	3	4	0	5	3	0	5	6	0
618	19	3	3	5	5	3	3	1	3	5	5	5	4	2	2	72	4	18	0.333333	0	0.333333	0	2	0	0	5	10	2	2	0	0	0	0
619	19	1	3	2	2	2	3	5	2	1	1	4	4	1	1	70	3	23.3333	0.333333	0	0.333333	5	5	0	5	5	0	5	2	0	5	4	0
620	19	2	3	5	5	3	3	5	3	1	2	3	3	1	2	70	4	17.5	0.833333	0	0.833333	0	0	10	0	0	10	0	0	10	0	0	10
621	19	2	3	1	2	4	4	1	3	1	1	3	4	1	2	40	4	10	0.5	0	0.5	0	0	0	5	2	3	4	4	0	2	8	3
622	19	2.62256	4	3	3.8336	2	5	1	5	5	5	3	3	2	2	24	4	6	0	0	0	5	8	10	6	5	10	8	8	0	6	5	10
623	19	3	4	5	5	4	4	1	3	1	1	3	4	1	1	50	3	16.6667	0.333333	0.166667	0.5	0	0	3	3	3	5	5	0	3	3	3	5
624	19	2	3	5	5	5	4	1	3	1	1	3	4	1	1	120	3	40	0.5	0.333333	0.833333	0	0	0	0	0	0	0	0	0	0	0	0
625	19	3	2	2	2	2	4	1	3	1	1	4	4	1	1	48	3	16	0.833333	0	0.833333	5	5	10	5	5	0	5	4	0	2	2	0
626	19	2	3	5	5	3	3	2	3	1	1	1	4	1	1	43	3	14.3333	1	0	1	0	0	0	5	0	0	0	0	0	5	0	0
627	19	1	2	2	2	3	3	1	1	1	2	4	4	1	1	60	3	20	0.833333	0	0.833333	5	5	3	5	5	4	5	5	3	5	5	4
628	19	1	4	2	2	3	4	2	3	1	1	4	4	2	3	68	5	13.6	0.5	0	0.5	0	0	0	0	0	0	0	0	0	5	0	10
629	19	3	5	2	5	2	3	1	3	2	2	5	4	2	2	68	4	17	1	0	1	2	2	0	2	2	0	6	6	0	8	2	0
630	19	3	5	1	2	3	3	5	4	2	5	4	2	1	1	60	3	20	0	0	0	0	0	10	0	0	10	0	0	10	0	0	10
631	19	3	4	2	5	4	3	2	3	2	1	7	6	1	3	70	5	14	0.666667	0	0.666667	5	0	0	2	3	0	5	0	0	2	2	0
632	19	1	4	1	1	4	4	3	4	1	1	4	4	1	2	80	4	20	0.666667	0	0.666667	4	3	0	6	5	0	4	3	0	6	5	3
633	19	3	3	2	2	3	4	2	4	2	2	4	5	1	1	150	3	50	1	0	1	5	0	0	4	0	0	0	0	0	4	0	0
634	19	2	3	2	2	3	4	2	4	2	2	6	7	1	2	58	4	14.5	0.5	0.166667	0.666667	0	0	0	0	0	0	0	0	0	0	0	0
635	19	1	3	5	5	2	5	2	3	2	2	7	5	1	2	70	4	17.5	0.833333	0.333333	1.16667	5	5	0	0	4	3	5	4	0	5	0	0
636	19	2	3	2	5	4	3	1	3	1	1	6	4	2	2	120	4	30	1	0	1	4	0	0	4	5	5	3	0	0	2	2	0
637	19	3	4	2	2	1	4	1	3	1	1	4	4	3	3	50	5	10	0.833333	0	0.833333	5	4	10	5	3	10	5	0	10	8	8	0
638	19	4	3	2	2	2	5	5	3	2	2	3	4	1	1	120	3	40	0.833333	0.166667	1	5	0	0	4	0	0	2	0	0	2	0	0
639	19	5	5	5	5	4	4	2	4	2	2	3	4	2	2	60	4	15	1	0	1	0	0	0	0	5	0	7	7	10	5	5	0
640	19	3	3	5	5	3	3	2	4	2	4	4	4	3	3	70	5	14	0.5	0	0.5	8	5	0	2	3	0	2	2	0	3	5	0
641	19	2	3	2	5	3	4	1	3	2	2	5	4	2	2	120	4	30	0.666667	0	0.666667	5	0	0	0	0	0	0	5	0	7	3	0
642	19	3	3	2	5	3	3	2	3	2	2	4	4	2	2	70	4	17.5	1	0	1	7	0	0	5	6	3	5	0	0	6	5	4
643	19	2	3	2	2	3	4	2	2	2	1	4	3	1	1	50	3	16.6667	0.666667	0	0.666667	0	0	0	0	0	0	0	0	0	0	0	5
644	19	3	1	5	5	4	3	2	3	1	2	3	4	1	1	60	3	20	1	0	1	2	2	0	5	2	0	5	5	0	0	0	0
645	19	2	3	5	5	3	5	2	5	1	1	2	2	2	2	68	4	17	1.33333	1	2.33333	0	0	0	0	0	0	0	0	10	0	0	5
646	19	3	1	2	2	4	4	5	3	2	1	3	4	1	2	60	4	15	0.166667	0	0.166667	0	0	0	0	0	0	0	0	0	0	0	0
647	19	2	5	5	5	1	2	2	2	1	1	5	4	1	1	70	3	23.3333	0	0	0	0	0	10	0	0	10	0	0	10	0	0	10
648	19	4	3	5	5	3	3	1	3	2	1	3	3	3	3	52	5	10.4	0.666667	0	0.666667	0	0	0	0	0	0	0	0	0	0	0	0
649	19	2	5	2	5	2	3	2	5	2	2	3	3	3	3	80	5	16	2.33333	0	2.33333	0	0	10	0	0	10	0	0	10	5	0	10
650	19	2	2	2	2	1	4	1	3	2	1	2	4	2	2	125	4	31.25	0.5	0	0.5	0	0	0	0	0	0	2	0	0	0	0	3
651	19	2	5	5	5	3	5	1	2	1	2	2	4	2	2	70	4	17.5	0.833333	0	0.833333	0	0	0	0	0	0	0	0	0	0	0	0
652	19	1	2	1	2	3	4	1	3	1	1	4	4	2	2	65	4	16.25	0.333333	0.166667	0.5	0	0	10	0	0	10	0	0	10	0	0	0
653	19	4	3	5	5	3	4	1	3	4	2	3	4	3	3	70	5	14	1.5	0	1.5	5	5	4	0	0	5	8	0	0	0	5	0
654	19	2	3	2	2	3	3	2	3	2	2	4	3	1	1	60	3	20	0.5	0	0.5	5	5	10	5	5	0	5	5	10	5	5	0
655	19	1	3	2	2	4	4	1	4	1	1	4	3	2	2	71	4	17.75	0.666667	0	0.666667	5	0	10	8	2	10	0	3	0	8	2	0
656	19	2	4	5	5	3	4	1	2	1	1	6	4	2	2	72	4	18	0.4	0	0.4	0	0	0	0	0	0	0	0	0	0	0	0
657	19	2	3	2	2	3	3	1	3	2	1	4	4	3	3	120	5	24	0.666667	0	0.666667	0	0	0	0	0	0	0	0	0	0	0	0
658	19	3	5	5	2	4	4	2	2	4	2	4	4	2	2	75	4	18.75	0.666667	0	0.666667	5	5	0	5	6	0	5	5	0	5	5	0
659	19	3	5	5	5	2	5	1	5	5	5	4	4	1	2	64	4	16	0.333333	0	0.333333	0	0	0	0	0	0	0	0	0	0	5	0
660	19	2	3	5	5	2	3	2	2	2	1	2	2	2	2	60	4	15	0.166667	0	0.166667	5	5	0	5	5	0	5	5	0	5	5	0
661	19	1	3	2	2	3	4	1	3	2	2	2	4	1	2	70	4	17.5	0.333333	0	0.333333	2	5	0	5	5	0	2	6	0	5	5	0
662	19	1	3	1	2	1	4	2	4	2	2	4	4	1	2	90	4	22.5	0.833333	0	0.833333	5	0	3	8	2	4	5	5	5	8	5	5
663	19	4	3	5	5	3	4	2	3	2	1	4	2	1	1	60	3	20	0.666667	0	0.666667	5	0	0	5	5	0	5	0	0	5	5	0
664	19	1	3	2	5	4	3	1	3	1	2	4	4	1	2	75	4	18.75	0.166667	0	0.166667	5	0	0	5	5	0	5	0	0	5	5	0
665	19	1	2	2	5	1	4	5	3	1	5	4	4	2	2	80	4	20	0.666667	0	0.666667	6	6	3	6	0	3	6	6	3	2	0	3
666	19	4	3	5	5	3	3	3	3	1	2	4	2	1	2	65	4	16.25	0.166667	0	0.166667	4	4	0	6	8	0	5	4	0	8	8	0
667	19	1	3	2	4	3	3	2	5	2	2	4	4	1	2	57	4	14.25	0.333333	0	0.333333	0	0	10	5	5	10	0	0	10	5	5	10
668	19	3	3	2	2	4	3	2	1	2	2	4	4	1	2	55	4	13.75	0.333333	0	0.333333	5	5	0	5	5	0	0	0	0	6	5	0
669	19	3	4	2	2	3	3	2	3	2	2	5	4	1	1	65	3	21.6667	0.5	0	0.5	0	0	0	6	6	0	5	5	0	5	0	0
670	19	2	2	2	2	4	3	1	3	1	1	4	5	1	1	100	3	33.3333	0.5	0	0.5	5	8	0	5	0	0	5	6	0	5	3	0
671	19	3	5	2	5	3	4	2	4	2	2	3	2	1	1	65	3	21.6667	0.666667	0.333333	1	5	0	0	5	5	0	4	4	0	5	5	0
672	19	2	2	2	5	5	3	2	1	1	1	3	4	1	1	50	3	16.6667	0	0	0	5	5	10	6	0	10	0	5	10	8	0	0
673	19	3	5	1	5	1	4	1	2	2	1	6	4	1	1	65	3	21.6667	0.5	0	0.5	5	0	0	6	4	0	0	0	0	8	4	0
674	19	2	2	5	5	3	3	1	2	1	1	4	2	1	1	50	3	16.6667	0.666667	0	0.666667	0	0	0	0	0	0	5	5	0	5	0	0
675	19	1	2	2	2	2	2	2	4	2	1	5	5	1	1	80	3	26.6667	0.333333	0	0.333333	0	0	0	0	0	0	6	6	0	0	0	0
676	19	2	5	2	5	5	3	2	2	1	5	3	3	2	2	39	4	9.75	0.333333	0	0.333333	6	6	0	2	2	0	6	6	4	5	5	0
677	19	2	3	2	2.72901	3	3	1	3	2	2	4	4	1	1	70	3	23.3333	0	0	0	0	0	3	0	0	0	0	0	3	6	0	4
678	19	4	3	5	5	5	3	2	3	5	2	4	4	3	3	50	5	10	1	0.5	1.5	5	5	3	5	6	3	5	5	0	5	6	4
679	19	2	2	5	5	1	5	1	2	1	1	4	3	3	3	85	5	17	0.5	0	0.5	6	0	0	8	6	0	6	6	0	8	6	3
680	19	1	5	5	5	2	3	2	3	2	2	4	3	1	2	77	4	19.25	0.5	0.166667	0.666667	5	5	0	6	5	0	2	4	0	6	0	0
681	19	1	1	1	1	1	3.58924	1	3	1	1	4	2	1	2	55	4	13.75	0	0.5	0.5	0	0	0	0	0	0	0	0	0	0	0	0
682	19	1.83037	3	2	2.98706	3.16955	3.57212	2	3	2	2	4	4	1	1	60	3	20	0.666667	0	0.666667	0	0	10	0	0	10	0	5	0	0	0	0
683	19	1	3	5	5	3	3	2	3	2	2	4	3	1	2	50	4	12.5	0	0	0	5	0	0	0	0	0	5	5	0	0	0	0
684	19	3	4	1	1	2	3	1	2	1	1	3	4	1	1	50	3	16.6667	0.25	0	0.25	0	5	10	0	0	10	5	6	10	0	0	10
685	19	2	4	1	1	1	4	1	3	1	1	3	1	2	2	50	4	12.5	1.33333	0.5	1.83333	5	0	10	5	0	0	5	0	10	4	0	0
686	19	3	3	1	1	4	4	2	3	1	1	4	4	1	1	45	3	15	1	0	1	0	0	0	0	0	0	5	5	0	0	0	0
687	19	3	3	1	1	4	4	2	3	1	1	4	4	2	2	120	4	30	1	0	1	5	3	0	3	5	0	5	3	0	5	5	0
688	19	1	4	1	1	3	3	1	4	1	2	6	4	1	2	126	4	31.5	0	0	0	2	0	0	2	0	0	5	0	0	2	0	0
689	19	1	3	5	5	4	2	5	5	1	1	4	4	2	2	134	4	33.5	0.166667	0	0.166667	5	5	0	6	0	0	6	0	0	2	0	0
690	19	2	1	1	1	3	4	2	5	2	1	4	3	1	1	60	3	20	0.833333	0	0.833333	5	6	0	2	2	6	0	0	0	0	8	0
691	19	1	3	2	2	2	3	2	3	2	2	5	4	1	2	83	4	20.75	0.5	0.166667	0.666667	2	2	0	0	0	0	5	0	0	8	2	0
692	19	1	3	2	2	2	4	2	3	2	2	5	4	1	2	83	4	20.75	0.333333	0	0.333333	0	0	0	0	0	0	0	0	0	0	0	0
693	19	2	2	2	2	4	3	1	3	1	3	2	3	1	2	60	4	15	0.166667	0	0.166667	0	0	10	0	3	10	0	0	10	0	5	10
694	19	2	5	2	2	2	3	5	2	2	1	4	3	1	2	50	4	12.5	0.5	0	0.5	0	0	0	0	0	0	0	0	0	0	0	0
695	19	3	3	2	5	5	4	1	1	2	1	2	4	2	2	80	4	20	0.666667	0	0.666667	5	5	3	5	5	3	5	5	3	8	5	3
696	19	2	3	2	3.39051	4	3	1	4	1	1	4	4	2	2	72	4	18	0.833333	0	0.833333	6	5	3	5	5	3	6	6	3	5	5	3
697	19	2	3	2	2	3	5	2	3	2	2	3	2	1	1	85	3	28.3333	0.333333	0	0.333333	0	0	10	4	8	0	5	5	0	5	5	0
698	19	3	4	1	1	3.2287	4	1	1	1	1	4	4	2	2	86	4	21.5	0.166667	0	0.166667	0	0	0	0	0	0	0	0	0	0	0	0
699	19	2	3	2	2	4	3	2	3	1	1	5	4	1	1	60	3	20	0.833333	0	0.833333	0	0	10	0	2	1	0	0	10	0	6	10
700	19	2	3	5	5	3	3	1	3	1	1	4	4	1	1	50	3	16.6667	0.166667	0	0.166667	0	0	0	0	0	0	0	0	0	0	0	0
701	19	3	4	4	4.05183	3.33291	3.76967	2	3	2	2	3	4	1	2	50	4	12.5	1.16667	0	1.16667	5	5	0	5	5	0	2	5	0	5	0	0
702	19	2	5	5	5	3	3	5	2	2	2	1	1	3	4	100	6	16.6667	0.333333	0	0.333333	6	0	0	8	6	3	5	0	0	0	6	0
703	19	1	4	2	5	3	3	1	3	1	2	4	4	3	3	75	5	15	0.333333	0	0.333333	0	0	0	0	2	0	0	0	0	0	2	0
704	19	2	4	2	5	4	4	1	4	1	1	6	6	1	2	140	4	35	0.5	0.166667	0.666667	5	0	0	5	5	0	5	2	0	0	0	0
705	19	2.26563	3	2	5	4	4	5	2	4	1	2	2	2	2	90	4	22.5	1	0	1	4	5	0	5	6	0	4	5	0	6	2	0
706	19	2	3	2	2	2	3	2	3	2	1	4	3	2	2	61	4	15.25	0.666667	0	0.666667	5	5	3	5	5	0	5	5	3	5	5	3
707	19	2	2	2	2	3	3	2	2	2	2	6	5	2	2	55	4	13.75	0.166667	0	0.166667	2	2	10	0	2	10	2	5	0	2	4	0
708	19	1	3	5	5	3	3	2	5	3	2	5	4	1	2	61	4	15.25	0	0	0	0	0	10	0	5	10	0	5	10	0	0	10
709	19	3	5	2	5	5	3	2	5	2	5	4	4	3	3	70	5	14	0.5	0	0.5	0	5	0	0	0	0	0	0	0	5	5	0
710	19	1	5	2	5	5	5	2	5	2	2	3	3	3	3	65	5	13	0.166667	0	0.166667	0	0	10	2	2	0	0	0	10	5	2	0
711	19	2	5	5	5	5	5	5	5	5	5	3	1	1	2	100	4	25	0	0.166667	0.166667	5	0	0	0	0	0	5	0	0	0	0	0
712	19	1	5	2	5	5	5	2	5	2	5	2	4	1	2	55	4	13.75	1	0	1	5	5	0	5	5	0	0	5	0	5	5	0
713	19	1.61884	5	2	5	2	5	2	5	5	5	2	2	1	2	50	4	12.5	0.5	0	0.5	0	5	0	5	5	0	0	0	0	6	4	0
714	19	3	5	2	5	5	5	2	5	5	2	2	4	1	2	58	4	14.5	0.166667	0.166667	0.333333	0	0	0	5	0	0	0	0	0	5	0	0
715	19	2	5	2	2	3	5	2	5	5	2	4	4	2	5	60	7	8.57143	0.333333	0	0.333333	6	5	0	0	0	0	5	5	0	6	0	0
716	19	2	5	2	5	5	5	2	5	2	2	4	4	1	2	47	4	11.75	1.33333	0	1.33333	0	0	3	5	8	4	0	5	5	8	8	5
717	19	3	5	5	5	5	5	2	5	5	5	4	4	1	2	120	4	30	0.333333	0	0.333333	8	2	10	6	6	5	5	2	3	8	6	4
718	19	1	3	5	5	5	5	2	5	2	1	4	4	1	2	50	4	12.5	0.333333	0	0.333333	0	0	0	0	0	0	0	0	0	0	0	0
719	19	2	5	2	2	5	3	2	5	2	2	2	3	1	2	60	4	15	0.5	0	0.5	0	0	0	8	4	0	0	0	0	5	0	0
720	19	2.18282	4	3	3.99318	5	5	2	5	5	2	4	4	2	2	50	4	12.5	0.666667	0	0.666667	5	4	0	0	5	0	5	0	5	5	5	0
721	19	1	2	5	5	5	5	2	5	2	2	1	1	2	2	50	4	12.5	0.666667	0	0.666667	6	6	0	6	8	5	6	6	3	6	0	4
722	19	2	3	2	2	5	5	2	3	2	2	6	5	1	2	68	4	17	0.833333	0.5	1.33333	4	0	0	5	5	0	5	0	0	5	5	3
723	19	2	5	2	2	2	5	2	3	2	2	4	4	1	1	91	3	30.3333	0.333333	0	0.333333	2	2	0	8	2	3	0	2	0	2	2	0
724	3	2	4	1	1	4	4	1	4	1	1	7	6	1	1	115	3	38.3333	0.5	0	0.5	2	2	1	2	2	1	0	2	1	2	8	2
725	3	4	3	2	5	3	3	2	3	1	2	6	6	1	1	150	3	50	0.17	0	0.17	0	2	0	8	2	10	0	2	0	2	2	0
726	3	5	5	5	5	5	5	4	1	1	3	7	5	2	2	250	4	62.5	1.7	0	1.7	0	5	0	5	0	0	5	5	0	5	0	0
727	3	3	3	1	1	2	3	2	3	1	1	6	7	1	1	90	3	30	0.5	0	0.5	5	7	0	5	4	0	0	5	0	0	5	0
728	3	3	3	3	2	3	4	2	3	1	1	4	4	1	1	90	3	30	1.33	0.17	1.5	0	0	0	0	0	0	0	0	0	0	0	0
729	3	2	4	1	2	4	3	1	3	1	1	4	6	2	2	125	4	31.25	0.33	0	0.33	0	0	0	9	5	0	6	5	0	6	5	0
730	3	2	3	3	3	2	3	4	2	3	2	6	4	3	3	140	5	28	1.33	0	1.33	8	2	0	8	0	3	8	0	0	8	0	3
731	3	2	3	2	2	4	3	2	3	2	2	4	6	1	1	76	3	25.3333	0.17	0	0.17	5	5	0	2	3	0	5	5	0	5	5	0
732	3	2	4	1	1	3	3	1	4	1	1	6	6	1	2	130	4	32.5	1.33	0	1.33	5	0	0	4	5	0	5	0	0	4	3	0
733	3	1	3	1	2	4	4	1	4	1	1	5	6	1	1	80	3	26.6667	0.17	0	0.17	0	0	0	0	0	0	0	0	0	2	0	0
734	3	3	3	5	5	3	3	2	3	2	2	8	6	2	2	110	4	27.5	0.33	0.33	0.66	0	0	0	0	0	0	5	4	0	5	3	0
735	3	1	4	2	2	3	3	2	3	2	2	4	4	1	1	80	3	26.6667	0	0	0	0	0	10	0	0	10	0	0	10	0	0	10
736	3	2	3	2	2	3	3	1	3	2	1	6	5	1	1	75	3	25	0.7	0	0.7	5	5	0	5	5	0	8	4	0	5	2	0
737	3	1	4	1	2	2	4	1	3	2	2	8	7	1	2	250	4	62.5	1.33	0	1.33	2	9	0	5	2	2	5	5	0	2	2	2
738	3	1	3	5	5	3	4	1	3	2	1	7	6	1	1	105	3	35	0.5	0	0.5	2	2	0	9	9	0	2	9	0	6	5	0
739	3	3	5	5	5	3	4	1	3	2	2	7	6	2	2	270	4	67.5	1.17	0	1.17	2	2	0	2	2	2	2	2	0	2	2	2
